# Supplementary material for: Optimizing DNA extraction protocols for bryophytes: Insights from Orthotrichaceae
Source: Appl Plant Sci. 2025 Nov 4;13(6):e70028. doi: 10.1002/aps3.70028 (PMC12747542; doi:10.1002/aps3.70028)
Supplement: Supplementary file 1 — Appendix S1. Information associated with the samples used in the study. Appendix S2. Descriptive statistics and both parametric and nonparametric tests for the statistically significant results from the protocol comparisons. Appendix S3. Descriptive statistics and both parametric and nonparametric tests for the statistically significant results from the protocol optimizations. [file APS3-13-e70028-s001.xlsx]

## Sheet: Appendix S1
Aguado-Ramsay et al.—Applications in Plant Sciences 2025 13(6)—Data Supplement S1
DOI 10.1002/aps3.70028
Appendix S1. Information associated with the samples used in the study.
Sample ID	Species	Leg.	Date_leg.	Voucher	Protocol	Concentration (ng/ul)	Final vol. (ul)	Total DNA (ng)	Conc nanodrop	Nanodrop A260/280	Nanodrop A260/230	Ratio conc. Nanodrop/Qubit
1	Lewinskya rupestris (Schleich. ex Schwägr.) F. Lara, Garilleti & Goffinet	P.Aguado-Ramsay 2410/1	10-10-2024	MAUAM 5708	Qiagen DNeasy Plant Mini Kit	12.1	200	2420	13.7	1.56	1.99	1.13223
2	Lewinskya rupestris (Schleich. ex Schwägr.) F. Lara, Garilleti & Goffinet	P.Aguado-Ramsay 2410/1	10-10-2024	MAUAM 5708	IR protocol	45.4	100	4540	180	1.84	1.65	3.96476
3	Lewinskya rupestris (Schleich. ex Schwägr.) F. Lara, Garilleti & Goffinet	P.Aguado-Ramsay 2410/1	10-10-2024	MAUAM 5708	Pandey et al. 2019	7.92	50	396	40.8	1.95	627.57	5.15152
4	Lewinskya rupestris (Schleich. ex Schwägr.) F. Lara, Garilleti & Goffinet	P.Aguado-Ramsay 2410/1	10-10-2024	MAUAM 5708	Mixed protocol	41	100	4100	208.8	1.86	1.81	5.09268
5	Lewinskya rupestris (Schleich. ex Schwägr.) F. Lara, Garilleti & Goffinet	P.Aguado-Ramsay 2410/1	10-10-2024	MAUAM 5708	Qiagen DNeasy Plant Mini Kit	12.1	200	2420	13.1	1.66	2.33	1.08264
6	Lewinskya rupestris (Schleich. ex Schwägr.) F. Lara, Garilleti & Goffinet	P.Aguado-Ramsay 2410/1	10-10-2024	MAUAM 5708	IR protocol	46.2	100	4620	162.1	1.86	1.74	3.50866
7	Lewinskya rupestris (Schleich. ex Schwägr.) F. Lara, Garilleti & Goffinet	P.Aguado-Ramsay 2410/1	10-10-2024	MAUAM 5708	Pandey et al. 2019	4.88	50	244	20.2	2.1	-15.61	4.13934
8	Lewinskya rupestris (Schleich. ex Schwägr.) F. Lara, Garilleti & Goffinet	P.Aguado-Ramsay 2410/1	10-10-2024	MAUAM 5708	Mixed protocol	34.6	100	3460	169.7	1.89	1.79	4.90462
9	Lewinskya rupestris (Schleich. ex Schwägr.) F. Lara, Garilleti & Goffinet	P.Aguado-Ramsay 2410/1	10-10-2024	MAUAM 5708	Qiagen DNeasy Plant Mini Kit	10.5	200	2100	12.1	1.36	2.21	1.15238
10	Lewinskya rupestris (Schleich. ex Schwägr.) F. Lara, Garilleti & Goffinet	P.Aguado-Ramsay 2410/1	10-10-2024	MAUAM 5708	IR protocol	88.6	100	8860	181.5	1.85	1.6	2.04853
11	Lewinskya rupestris (Schleich. ex Schwägr.) F. Lara, Garilleti & Goffinet	P.Aguado-Ramsay 2410/1	10-10-2024	MAUAM 5708	Pandey et al. 2019	10.7	50	535	35	2.01	2.11	3.27103
12	Lewinskya rupestris (Schleich. ex Schwägr.) F. Lara, Garilleti & Goffinet	P.Aguado-Ramsay 2410/1	10-10-2024	MAUAM 5708	Mixed protocol	26.6	100	2660	190.2	1.92	1.93	7.15038
13	Lewinskya rupestris (Schleich. ex Schwägr.) F. Lara, Garilleti & Goffinet	P.Aguado-Ramsay 2410/1	10-10-2024	MAUAM 5708	Qiagen DNeasy Plant Mini Kit	8.64	200	1728	11.1	1.37	1.78	1.28472
14	Lewinskya rupestris (Schleich. ex Schwägr.) F. Lara, Garilleti & Goffinet	P.Aguado-Ramsay 2410/1	10-10-2024	MAUAM 5708	IR protocol	57	100	5700	197.6	1.8	1.69	3.46667
15	Lewinskya rupestris (Schleich. ex Schwägr.) F. Lara, Garilleti & Goffinet	P.Aguado-Ramsay 2410/1	10-10-2024	MAUAM 5708	Pandey et al. 2019	9.04	50	452	46.3	1.9	2.16	5.12168
16	Lewinskya rupestris (Schleich. ex Schwägr.) F. Lara, Garilleti & Goffinet	P.Aguado-Ramsay 2410/1	10-10-2024	MAUAM 5708	Mixed protocol	60.2	100	6020	119.4	1.91	1.79	1.98339
17	Lewinskya rupestris (Schleich. ex Schwägr.) F. Lara, Garilleti & Goffinet	P.Aguado-Ramsay 2410/1	10-10-2024	MAUAM 5708	Qiagen DNeasy Plant Mini Kit	5.82	200	1164	12.4	1.61	2.4	2.13058
18	Lewinskya rupestris (Schleich. ex Schwägr.) F. Lara, Garilleti & Goffinet	P.Aguado-Ramsay 2410/1	10-10-2024	MAUAM 5708	IR protocol	37.8	100	3780	168.4	1.82	1.61	4.45503
19	Lewinskya rupestris (Schleich. ex Schwägr.) F. Lara, Garilleti & Goffinet	P.Aguado-Ramsay 2410/1	10-10-2024	MAUAM 5708	Pandey et al. 2019	10.7	50	535	52.2	2.07	2.97	4.8785
20	Lewinskya rupestris (Schleich. ex Schwägr.) F. Lara, Garilleti & Goffinet	P.Aguado-Ramsay 2410/1	10-10-2024	MAUAM 5708	Mixed protocol	79.2	100	7920	327	1.83	1.61	4.12879
21	Lewinskya rupestris (Schleich. ex Schwägr.) F. Lara, Garilleti & Goffinet	P.Aguado-Ramsay 2410/1	10-10-2024	MAUAM 5708	Qiagen DNeasy Plant Mini Kit	11	200	2200	12.7	1.39	1.83	1.15455
22	Lewinskya rupestris (Schleich. ex Schwägr.) F. Lara, Garilleti & Goffinet	P.Aguado-Ramsay 2410/1	10-10-2024	MAUAM 5708	IR protocol	104	100	10400	217.4	1.84	1.71	2.09038
23	Lewinskya rupestris (Schleich. ex Schwägr.) F. Lara, Garilleti & Goffinet	P.Aguado-Ramsay 2410/1	10-10-2024	MAUAM 5708	Pandey et al. 2019	2.48	50	124	13.5	2.63	1.47	5.44355
24	Lewinskya rupestris (Schleich. ex Schwägr.) F. Lara, Garilleti & Goffinet	P.Aguado-Ramsay 2410/1	10-10-2024	MAUAM 5708	Mixed protocol	42.6	100	4260	206.6	1.91	1.84	4.84977
25	Lewinskya rupestris (Schleich. ex Schwägr.) F. Lara, Garilleti & Goffinet	P.Aguado-Ramsay 2410/1	10-10-2024	MAUAM 5708	Qiagen DNeasy Plant Mini Kit	7.98	200	1596	9.9	1.43	1.9	1.2406
26	Lewinskya rupestris (Schleich. ex Schwägr.) F. Lara, Garilleti & Goffinet	P.Aguado-Ramsay 2410/1	10-10-2024	MAUAM 5708	IR protocol	102	100	10200	143.5	2.02	2.2	1.40686
27	Lewinskya rupestris (Schleich. ex Schwägr.) F. Lara, Garilleti & Goffinet	P.Aguado-Ramsay 2410/1	10-10-2024	MAUAM 5708	Pandey et al. 2019	2.24	50	112	37	1.85	1.59	16.5179
28	Lewinskya rupestris (Schleich. ex Schwägr.) F. Lara, Garilleti & Goffinet	P.Aguado-Ramsay 2410/1	10-10-2024	MAUAM 5708	Mixed protocol	62.8	100	6280	230.9	1.93	1.92	3.67675
29	Lewinskya rupestris (Schleich. ex Schwägr.) F. Lara, Garilleti & Goffinet	P.Aguado-Ramsay 2410/1	10-10-2024	MAUAM 5708	Qiagen DNeasy Plant Mini Kit	9.06	200	1812	21.1	1.39	0.93	2.32892
30	Lewinskya rupestris (Schleich. ex Schwägr.) F. Lara, Garilleti & Goffinet	P.Aguado-Ramsay 2410/1	10-10-2024	MAUAM 5708	IR protocol	39.6	100	3960	168.7	1.87	1.68	4.2601
31	Lewinskya rupestris (Schleich. ex Schwägr.) F. Lara, Garilleti & Goffinet	P.Aguado-Ramsay 2410/1	10-10-2024	MAUAM 5708	Pandey et al. 2019	22.8	50	1140	39	1.96	1.63	1.71053
32	Lewinskya rupestris (Schleich. ex Schwägr.) F. Lara, Garilleti & Goffinet	P.Aguado-Ramsay 2410/1	10-10-2024	MAUAM 5708	Mixed protocol	31.8	100	3180	158.3	1.89	1.76	4.97799
33	Lewinskya rupestris (Schleich. ex Schwägr.) F. Lara, Garilleti & Goffinet	P.Aguado-Ramsay 2410/1	10-10-2024	MAUAM 5708	Qiagen DNeasy Plant Mini Kit	13.7	200	2740	14.7	1.7	1.75	1.07299
34	Lewinskya rupestris (Schleich. ex Schwägr.) F. Lara, Garilleti & Goffinet	P.Aguado-Ramsay 2410/1	10-10-2024	MAUAM 5708	IR protocol	54.6	100	5460	206.3	1.88	1.78	3.77839
35	Lewinskya rupestris (Schleich. ex Schwägr.) F. Lara, Garilleti & Goffinet	P.Aguado-Ramsay 2410/1	10-10-2024	MAUAM 5708	Pandey et al. 2019	16.5	50	825	58.2	2.13	3.53	3.52727
36	Lewinskya rupestris (Schleich. ex Schwägr.) F. Lara, Garilleti & Goffinet	P.Aguado-Ramsay 2410/1	10-10-2024	MAUAM 5708	Mixed protocol	47	100	4700	248.2	1.88	1.76	5.28085
37	Lewinskya rupestris (Schleich. ex Schwägr.) F. Lara, Garilleti & Goffinet	P.Aguado-Ramsay 2410/1	10-10-2024	MAUAM 5708	Qiagen DNeasy Plant Mini Kit	9.56	200	1912	10.9	1.75	1.73	1.14017
38	Lewinskya rupestris (Schleich. ex Schwägr.) F. Lara, Garilleti & Goffinet	P.Aguado-Ramsay 2410/1	10-10-2024	MAUAM 5708	IR protocol	36	100	3600	226	1.87	1.74	6.27778
39	Lewinskya rupestris (Schleich. ex Schwägr.) F. Lara, Garilleti & Goffinet	P.Aguado-Ramsay 2410/1	10-10-2024	MAUAM 5708	Pandey et al. 2019	5.3	50	265	23	2.26	4.52	4.33962
40	Lewinskya rupestris (Schleich. ex Schwägr.) F. Lara, Garilleti & Goffinet	P.Aguado-Ramsay 2410/1	10-10-2024	MAUAM 5708	Mixed protocol	26.4	100	2640	171.2	1.88	1.72	6.48485
41	Lewinskya rupestris (Schleich. ex Schwägr.) F. Lara, Garilleti & Goffinet	P.Aguado-Ramsay 2410/1	10-10-2024	MAUAM 5708	Qiagen DNeasy Plant Mini Kit	10.3	200	2060	12.4	1.39	2.06	1.20388
42	Lewinskya rupestris (Schleich. ex Schwägr.) F. Lara, Garilleti & Goffinet	P.Aguado-Ramsay 2410/1	10-10-2024	MAUAM 5708	IR protocol	44	100	4400	187.7	1.85	1.71	4.26591
43	Lewinskya rupestris (Schleich. ex Schwägr.) F. Lara, Garilleti & Goffinet	P.Aguado-Ramsay 2410/1	10-10-2024	MAUAM 5708	Pandey et al. 2019	4.02	50	201	45	2.07	2.36	11.194
44	Lewinskya rupestris (Schleich. ex Schwägr.) F. Lara, Garilleti & Goffinet	P.Aguado-Ramsay 2410/1	10-10-2024	MAUAM 5708	Mixed protocol	46.2	100	4620	214.4	1.92	1.81	4.64069
45	Lewinskya rupestris (Schleich. ex Schwägr.) F. Lara, Garilleti & Goffinet	P.Aguado-Ramsay 2410/1	10-10-2024	MAUAM 5708	Qiagen DNeasy Plant Mini Kit	10.9	200	2180	13.3	1.45	1.4	1.22018
46	Lewinskya rupestris (Schleich. ex Schwägr.) F. Lara, Garilleti & Goffinet	P.Aguado-Ramsay 2410/1	10-10-2024	MAUAM 5708	IR protocol	62.6	100	6260	152.1	1.85	1.66	2.42971
47	Lewinskya rupestris (Schleich. ex Schwägr.) F. Lara, Garilleti & Goffinet	P.Aguado-Ramsay 2410/1	10-10-2024	MAUAM 5708	Pandey et al. 2019	15.6	50	780	29.6	2	1.97	1.89744
48	Lewinskya rupestris (Schleich. ex Schwägr.) F. Lara, Garilleti & Goffinet	P.Aguado-Ramsay 2410/1	10-10-2024	MAUAM 5708	Mixed protocol	42.6	100	4260	200.3	1.92	1.74	4.70188
49	Lewinskya rupestris (Schleich. ex Schwägr.) F. Lara, Garilleti & Goffinet	P.Aguado-Ramsay 2410/1	10-10-2024	MAUAM 5708	Qiagen DNeasy Plant Mini Kit	7.1	200	1420	8.2	1.48	1.67	1.15493
50	Lewinskya rupestris (Schleich. ex Schwägr.) F. Lara, Garilleti & Goffinet	P.Aguado-Ramsay 2410/1	10-10-2024	MAUAM 5708	IR protocol	49.2	100	4920	165.3	1.85	1.72	3.35976
51	Lewinskya rupestris (Schleich. ex Schwägr.) F. Lara, Garilleti & Goffinet	P.Aguado-Ramsay 2410/1	10-10-2024	MAUAM 5708	Pandey et al. 2019	2.32	50	116	27.5	2.21	1.73	11.8534
52	Lewinskya rupestris (Schleich. ex Schwägr.) F. Lara, Garilleti & Goffinet	P.Aguado-Ramsay 2410/1	10-10-2024	MAUAM 5708	Mixed protocol	36.2	100	3620	196.1	1.87	1.69	5.41713
53	Lewinskya rupestris (Schleich. ex Schwägr.) F. Lara, Garilleti & Goffinet	P.Aguado-Ramsay 2410/1	10-10-2024	MAUAM 5708	Qiagen DNeasy Plant Mini Kit	8.38	200	1676	10.4	1.44	1.69	1.24105
54	Lewinskya rupestris (Schleich. ex Schwägr.) F. Lara, Garilleti & Goffinet	P.Aguado-Ramsay 2410/1	10-10-2024	MAUAM 5708	IR protocol	44.4	100	4440	217.4	1.84	1.68	4.8964
55	Lewinskya rupestris (Schleich. ex Schwägr.) F. Lara, Garilleti & Goffinet	P.Aguado-Ramsay 2410/1	10-10-2024	MAUAM 5708	Pandey et al. 2019	1.23	50	61.5	13.9	2.49	1.58	11.3008
56	Lewinskya rupestris (Schleich. ex Schwägr.) F. Lara, Garilleti & Goffinet	P.Aguado-Ramsay 2410/1	10-10-2024	MAUAM 5708	Mixed protocol	38.4	100	3840	211.7	1.86	1.71	5.51302
57	Lewinskya rupestris (Schleich. ex Schwägr.) F. Lara, Garilleti & Goffinet	P.Aguado-Ramsay 2410/1	10-10-2024	MAUAM 5708	Qiagen DNeasy Plant Mini Kit	8.62	200	1724	11.5	1.5	1.91	1.33411
58	Lewinskya rupestris (Schleich. ex Schwägr.) F. Lara, Garilleti & Goffinet	P.Aguado-Ramsay 2410/1	10-10-2024	MAUAM 5708	IR protocol	49.5	150	7425	268	1.87	1.78	5.41414
59	Lewinskya rupestris (Schleich. ex Schwägr.) F. Lara, Garilleti & Goffinet	P.Aguado-Ramsay 2410/1	10-10-2024	MAUAM 5708	Pandey et al. 2019	9.5	50	475	39.9	1.9	1.99	4.2
60	Lewinskya rupestris (Schleich. ex Schwägr.) F. Lara, Garilleti & Goffinet	P.Aguado-Ramsay 2410/1	10-10-2024	MAUAM 5708	Mixed protocol	42.8	100	4280	226.7	1.85	1.73	5.29673
61	Lewinskya rupestris (Schleich. ex Schwägr.) F. Lara, Garilleti & Goffinet	P.Aguado-Ramsay 2410/1	10-10-2024	MAUAM 5708	Qiagen DNeasy Plant Mini Kit	7.72	200	1544	12	1.42	1.7	1.5544
62	Lewinskya rupestris (Schleich. ex Schwägr.) F. Lara, Garilleti & Goffinet	P.Aguado-Ramsay 2410/1	10-10-2024	MAUAM 5708	IR protocol	81	100	8100	188	1.85	1.65	2.32099
63	Lewinskya rupestris (Schleich. ex Schwägr.) F. Lara, Garilleti & Goffinet	P.Aguado-Ramsay 2410/1	10-10-2024	MAUAM 5708	Pandey et al. 2019	25.4	50	1270	73	1.91	2.04	2.87402
64	Lewinskya rupestris (Schleich. ex Schwägr.) F. Lara, Garilleti & Goffinet	P.Aguado-Ramsay 2410/1	10-10-2024	MAUAM 5708	Mixed protocol	37.8	100	3780	232.8	1.91	1.84	6.15873
65	Lewinskya rupestris (Schleich. ex Schwägr.) F. Lara, Garilleti & Goffinet	P.Aguado-Ramsay 2410/1	10-10-2024	MAUAM 5708	Qiagen DNeasy Plant Mini Kit	11.7	200	2340	16.6	1.55	1.15	1.4188
66	Lewinskya rupestris (Schleich. ex Schwägr.) F. Lara, Garilleti & Goffinet	P.Aguado-Ramsay 2410/1	10-10-2024	MAUAM 5708	IR protocol	77.8	100	7780	239.4	1.81	1.55	3.07712
67	Lewinskya rupestris (Schleich. ex Schwägr.) F. Lara, Garilleti & Goffinet	P.Aguado-Ramsay 2410/1	10-10-2024	MAUAM 5708	Pandey et al. 2019	15.5	50	775	48.6	1.98	2.22	3.13548
68	Lewinskya rupestris (Schleich. ex Schwägr.) F. Lara, Garilleti & Goffinet	P.Aguado-Ramsay 2410/1	10-10-2024	MAUAM 5708	Mixed protocol	46.6	100	4660	254	1.88	1.79	5.45064
69	Lewinskya rupestris (Schleich. ex Schwägr.) F. Lara, Garilleti & Goffinet	P.Aguado-Ramsay 2410/1	10-10-2024	MAUAM 5708	Qiagen DNeasy Plant Mini Kit	16.9	200	3380	31.8	1.66	1.98	1.88166
70	Lewinskya rupestris (Schleich. ex Schwägr.) F. Lara, Garilleti & Goffinet	P.Aguado-Ramsay 2410/1	10-10-2024	MAUAM 5708	IR protocol	41	100	4100	195.1	1.82	1.63	4.75854
71	Lewinskya rupestris (Schleich. ex Schwägr.) F. Lara, Garilleti & Goffinet	P.Aguado-Ramsay 2410/1	10-10-2024	MAUAM 5708	Pandey et al. 2019	29.6	50	1480	77.3	1.9	2.95	2.61149
72	Lewinskya rupestris (Schleich. ex Schwägr.) F. Lara, Garilleti & Goffinet	P.Aguado-Ramsay 2410/1	10-10-2024	MAUAM 5708	Mixed protocol	39.2	100	3920	214.1	1.88	1.76	5.46173
73	Lewinskya rupestris (Schleich. ex Schwägr.) F. Lara, Garilleti & Goffinet	P.Aguado-Ramsay 2410/1	10-10-2024	MAUAM 5708	Qiagen DNeasy Plant Mini Kit	9.82	200	1964	17.8	1.45	0.64	1.81263
74	Lewinskya rupestris (Schleich. ex Schwägr.) F. Lara, Garilleti & Goffinet	P.Aguado-Ramsay 2410/1	10-10-2024	MAUAM 5708	IR protocol	84.6	100	8460	226.4	1.82	1.65	2.67612
75	Lewinskya rupestris (Schleich. ex Schwägr.) F. Lara, Garilleti & Goffinet	P.Aguado-Ramsay 2410/1	10-10-2024	MAUAM 5708	Pandey et al. 2019	34.6	50	1730	59.5	1.93	2.01	1.71965
76	Lewinskya rupestris (Schleich. ex Schwägr.) F. Lara, Garilleti & Goffinet	P.Aguado-Ramsay 2410/1	10-10-2024	MAUAM 5708	Mixed protocol	47.8	100	4780	292.3	1.89	1.84	6.11506
77	Lewinskya rupestris (Schleich. ex Schwägr.) F. Lara, Garilleti & Goffinet	P.Aguado-Ramsay 2410/1	10-10-2024	MAUAM 5708	Qiagen DNeasy Plant Mini Kit	9.02	200	1804	14.9	1.51	1.75	1.65188
78	Lewinskya rupestris (Schleich. ex Schwägr.) F. Lara, Garilleti & Goffinet	P.Aguado-Ramsay 2410/1	10-10-2024	MAUAM 5708	IR protocol	40	100	4000	197.6	1.78	1.53	4.94
79	Lewinskya rupestris (Schleich. ex Schwägr.) F. Lara, Garilleti & Goffinet	P.Aguado-Ramsay 2410/1	10-10-2024	MAUAM 5708	Pandey et al. 2019	5.96	50	298	43.7	1.95	1.84	7.33221
80	Lewinskya rupestris (Schleich. ex Schwägr.) F. Lara, Garilleti & Goffinet	P.Aguado-Ramsay 2410/1	10-10-2024	MAUAM 5708	Mixed protocol	31	100	3100	211.8	1.89	1.75	6.83226
81	Lewinskya rupestris (Schleich. ex Schwägr.) F. Lara, Garilleti & Goffinet	P.Aguado-Ramsay 2410/1	10-10-2024	MAUAM 5708	Qiagen DNeasy Plant Mini Kit	12.5	200	2500	14.2	1.68	1.85	1.136
82	Lewinskya rupestris (Schleich. ex Schwägr.) F. Lara, Garilleti & Goffinet	P.Aguado-Ramsay 2410/1	10-10-2024	MAUAM 5708	IR protocol	48.4	100	4840	254.4	1.82	1.77	5.2562
83	Lewinskya rupestris (Schleich. ex Schwägr.) F. Lara, Garilleti & Goffinet	P.Aguado-Ramsay 2410/1	10-10-2024	MAUAM 5708	Pandey et al. 2019	18	50	900	129.5	1.88	1.78	7.19444
84	Lewinskya rupestris (Schleich. ex Schwägr.) F. Lara, Garilleti & Goffinet	P.Aguado-Ramsay 2410/1	10-10-2024	MAUAM 5708	Mixed protocol	47.6	100	4760	225.3	1.86	1.75	4.73319
85	Lewinskya rupestris (Schleich. ex Schwägr.) F. Lara, Garilleti & Goffinet	P.Aguado-Ramsay 2410/1	10-10-2024	MAUAM 5708	Qiagen DNeasy Plant Mini Kit	10.4	200	2080	16.1	1.25	1.24	1.54808
86	Lewinskya rupestris (Schleich. ex Schwägr.) F. Lara, Garilleti & Goffinet	P.Aguado-Ramsay 2410/1	10-10-2024	MAUAM 5708	IR protocol	81.6	100	8160	267.2	1.81	1.64	3.27451
87	Lewinskya rupestris (Schleich. ex Schwägr.) F. Lara, Garilleti & Goffinet	P.Aguado-Ramsay 2410/1	10-10-2024	MAUAM 5708	Pandey et al. 2019	6	50	300	18.8	2.15	1.62	3.13333
88	Lewinskya rupestris (Schleich. ex Schwägr.) F. Lara, Garilleti & Goffinet	P.Aguado-Ramsay 2410/1	10-10-2024	MAUAM 5708	Mixed protocol	25.2	100	2520	166.6	1.84	1.55	6.61111
89	Lewinskya rupestris (Schleich. ex Schwägr.) F. Lara, Garilleti & Goffinet	P.Aguado-Ramsay 2410/1	10-10-2024	MAUAM 5708	Qiagen DNeasy Plant Mini Kit	3.06	200	612	7.1	1.18	0.89	2.32026
90	Lewinskya rupestris (Schleich. ex Schwägr.) F. Lara, Garilleti & Goffinet	P.Aguado-Ramsay 2410/1	10-10-2024	MAUAM 5708	IR protocol	32.8	100	3280	176	1.79	1.47	5.36585
91	Lewinskya rupestris (Schleich. ex Schwägr.) F. Lara, Garilleti & Goffinet	P.Aguado-Ramsay 2410/1	10-10-2024	MAUAM 5708	Pandey et al. 2019	3.48	50	174	19.1	1.99	12.21	5.48851
92	Lewinskya rupestris (Schleich. ex Schwägr.) F. Lara, Garilleti & Goffinet	P.Aguado-Ramsay 2410/1	10-10-2024	MAUAM 5708	Mixed protocol	36.6	100	3660	255.1	1.89	1.77	6.96995
93	Lewinskya rupestris (Schleich. ex Schwägr.) F. Lara, Garilleti & Goffinet	P.Aguado-Ramsay 2410/1	10-10-2024	MAUAM 5708	Qiagen DNeasy Plant Mini Kit	6.58	200	1316	7.7	1.72	1.96	1.17021
94	Lewinskya rupestris (Schleich. ex Schwägr.) F. Lara, Garilleti & Goffinet	P.Aguado-Ramsay 2410/1	10-10-2024	MAUAM 5708	IR protocol	39.4	100	3940	185	1.73	1.51	4.69543
95	Lewinskya rupestris (Schleich. ex Schwägr.) F. Lara, Garilleti & Goffinet	P.Aguado-Ramsay 2410/1	10-10-2024	MAUAM 5708	Pandey et al. 2019	1.88	50	94	10.1	2.57	1.43	5.37234
96	Lewinskya rupestris (Schleich. ex Schwägr.) F. Lara, Garilleti & Goffinet	P.Aguado-Ramsay 2410/1	10-10-2024	MAUAM 5708	Mixed protocol	36.4	100	3640	190.3	1.84	1.69	5.22802
97	Lewinskya rupestris (Schleich. ex Schwägr.) F. Lara, Garilleti & Goffinet	P.Aguado-Ramsay 2411/1	07-11-2024	MAUAM 5709	IR protocol-PVPP	48.4	100	4840	815	1.86	1.61	16.8388
98	Lewinskya rupestris (Schleich. ex Schwägr.) F. Lara, Garilleti & Goffinet	P.Aguado-Ramsay 2411/1	07-11-2024	MAUAM 5709	IR protocol-PVPP	44.4	100	4440	290.4	1.96	2.03	6.54054
99	Lewinskya rupestris (Schleich. ex Schwägr.) F. Lara, Garilleti & Goffinet	P.Aguado-Ramsay 2411/1	07-11-2024	MAUAM 5709	IR protocol-PVPP	44.6	100	4460	280.3	1.95	1.97	6.28475
100	Lewinskya rupestris (Schleich. ex Schwägr.) F. Lara, Garilleti & Goffinet	P.Aguado-Ramsay 2411/1	07-11-2024	MAUAM 5709	IR protocol-PVPP	55	100	5500	304.8	1.96	2.06	5.54182
101	Lewinskya rupestris (Schleich. ex Schwägr.) F. Lara, Garilleti & Goffinet	P.Aguado-Ramsay 2411/1	07-11-2024	MAUAM 5709	IR protocol-PVPP	52.8	100	5280	286.2	1.99	2.16	5.42045
102	Lewinskya rupestris (Schleich. ex Schwägr.) F. Lara, Garilleti & Goffinet	P.Aguado-Ramsay 2411/1	07-11-2024	MAUAM 5709	IR protocol-PVPP	58.8	100	5880	347.1	1.98	2.09	5.90306
103	Lewinskya rupestris (Schleich. ex Schwägr.) F. Lara, Garilleti & Goffinet	P.Aguado-Ramsay 2411/1	07-11-2024	MAUAM 5709	IR protocol-PVPP	36.4	100	3640	222.6	1.95	2.01	6.11538
104	Lewinskya rupestris (Schleich. ex Schwägr.) F. Lara, Garilleti & Goffinet	P.Aguado-Ramsay 2411/1	07-11-2024	MAUAM 5709	IR protocol-PVPP	39.6	100	3960	241.4	1.95	1.98	6.09596
105	Lewinskya rupestris (Schleich. ex Schwägr.) F. Lara, Garilleti & Goffinet	P.Aguado-Ramsay 2411/1	07-11-2024	MAUAM 5709	IR protocol-PVP10	66.4	100	6640	398.3	1.95	1.98	5.99849
106	Lewinskya rupestris (Schleich. ex Schwägr.) F. Lara, Garilleti & Goffinet	P.Aguado-Ramsay 2411/1	07-11-2024	MAUAM 5709	IR protocol-PVP10	40	100	4000	244.2	1.96	2.02	6.105
107	Lewinskya rupestris (Schleich. ex Schwägr.) F. Lara, Garilleti & Goffinet	P.Aguado-Ramsay 2411/1	07-11-2024	MAUAM 5709	IR protocol-PVP10	57.6	100	5760	369	1.96	2.04	6.40625
108	Lewinskya rupestris (Schleich. ex Schwägr.) F. Lara, Garilleti & Goffinet	P.Aguado-Ramsay 2411/1	07-11-2024	MAUAM 5709	IR protocol-PVP10	59	100	5900	298.5	1.95	2.03	5.05932
109	Lewinskya rupestris (Schleich. ex Schwägr.) F. Lara, Garilleti & Goffinet	P.Aguado-Ramsay 2411/1	07-11-2024	MAUAM 5709	IR protocol-PVP10	53.4	100	5340	380.8	1.96	2.04	7.13109
110	Lewinskya rupestris (Schleich. ex Schwägr.) F. Lara, Garilleti & Goffinet	P.Aguado-Ramsay 2411/1	07-11-2024	MAUAM 5709	IR protocol-PVP10	48.2	100	4820	637.3	1.89	1.66	13.222
111	Lewinskya rupestris (Schleich. ex Schwägr.) F. Lara, Garilleti & Goffinet	P.Aguado-Ramsay 2411/1	07-11-2024	MAUAM 5709	IR protocol-PVP10	63.8	100	6380	398.8	1.95	2.02	6.25078
112	Lewinskya rupestris (Schleich. ex Schwägr.) F. Lara, Garilleti & Goffinet	P.Aguado-Ramsay 2411/1	07-11-2024	MAUAM 5709	IR protocol-PVP10	53	100	5300	300.3	1.93	1.98	5.66604
113	Lewinskya rupestris (Schleich. ex Schwägr.) F. Lara, Garilleti & Goffinet	P.Aguado-Ramsay 2411/1	07-11-2024	MAUAM 5709	IR protocol-PVP40	40.8	100	4080	252.8	1.93	1.93	6.19608
114	Lewinskya rupestris (Schleich. ex Schwägr.) F. Lara, Garilleti & Goffinet	P.Aguado-Ramsay 2411/1	07-11-2024	MAUAM 5709	IR protocol-PVP40	58.6	100	5860	331.9	1.93	1.93	5.66382
115	Lewinskya rupestris (Schleich. ex Schwägr.) F. Lara, Garilleti & Goffinet	P.Aguado-Ramsay 2411/1	07-11-2024	MAUAM 5709	IR protocol-PVP40	56	100	5600	283.3	1.93	1.93	5.05893
116	Lewinskya rupestris (Schleich. ex Schwägr.) F. Lara, Garilleti & Goffinet	P.Aguado-Ramsay 2411/1	07-11-2024	MAUAM 5709	IR protocol-PVP40	43.6	100	4360	265	1.96	2.08	6.07798
117	Lewinskya rupestris (Schleich. ex Schwägr.) F. Lara, Garilleti & Goffinet	P.Aguado-Ramsay 2411/1	07-11-2024	MAUAM 5709	IR protocol-PVP40	42.6	100	4260	270.8	1.92	1.91	6.35681
118	Lewinskya rupestris (Schleich. ex Schwägr.) F. Lara, Garilleti & Goffinet	P.Aguado-Ramsay 2411/1	07-11-2024	MAUAM 5709	IR protocol-PVP40	34.2	100	3420	196.3	1.91	1.93	5.73977
119	Lewinskya rupestris (Schleich. ex Schwägr.) F. Lara, Garilleti & Goffinet	P.Aguado-Ramsay 2411/1	07-11-2024	MAUAM 5709	IR protocol-PVP40	42.8	100	4280	236.5	1.91	1.89	5.5257
120	Lewinskya rupestris (Schleich. ex Schwägr.) F. Lara, Garilleti & Goffinet	P.Aguado-Ramsay 2411/1	07-11-2024	MAUAM 5709	IR protocol-PVP40	55	100	5500	317.3	1.94	2.04	5.76909
121	Lewinskya rupestris (Schleich. ex Schwägr.) F. Lara, Garilleti & Goffinet	P.Aguado-Ramsay 2411/1	07-11-2024	MAUAM 5709	IR protocol-overnightINCUBATION	39.2	100	3920	296.4	1.92	1.98	7.56122
122	Lewinskya rupestris (Schleich. ex Schwägr.) F. Lara, Garilleti & Goffinet	P.Aguado-Ramsay 2411/1	07-11-2024	MAUAM 5709	IR protocol-overnightINCUBATION	46.4	100	4640	331.2	1.92	1.96	7.13793
123	Lewinskya rupestris (Schleich. ex Schwägr.) F. Lara, Garilleti & Goffinet	P.Aguado-Ramsay 2411/1	07-11-2024	MAUAM 5709	IR protocol-overnightINCUBATION	36.6	100	3660	234.4	1.88	1.89	6.40437
124	Lewinskya rupestris (Schleich. ex Schwägr.) F. Lara, Garilleti & Goffinet	P.Aguado-Ramsay 2411/1	07-11-2024	MAUAM 5709	IR protocol-overnightINCUBATION	34	100	3400	270	1.9	1.9	7.94118
125	Lewinskya rupestris (Schleich. ex Schwägr.) F. Lara, Garilleti & Goffinet	P.Aguado-Ramsay 2411/1	07-11-2024	MAUAM 5709	IR protocol-overnightINCUBATION	42.4	100	4240	259.6	1.84	1.81	6.12264
126	Lewinskya rupestris (Schleich. ex Schwägr.) F. Lara, Garilleti & Goffinet	P.Aguado-Ramsay 2411/1	07-11-2024	MAUAM 5709	IR protocol-overnightINCUBATION	47.6	100	4760	305.7	1.9	1.91	6.42227
127	Lewinskya rupestris (Schleich. ex Schwägr.) F. Lara, Garilleti & Goffinet	P.Aguado-Ramsay 2411/1	07-11-2024	MAUAM 5709	IR protocol-4hINCUBATION	36	100	3600	225.1	1.87	1.87	6.25278
128	Lewinskya rupestris (Schleich. ex Schwägr.) F. Lara, Garilleti & Goffinet	P.Aguado-Ramsay 2411/1	07-11-2024	MAUAM 5709	IR protocol-4hINCUBATION	32.2	100	3220	199.4	1.85	1.81	6.19255
129	Lewinskya rupestris (Schleich. ex Schwägr.) F. Lara, Garilleti & Goffinet	P.Aguado-Ramsay 2411/1	07-11-2024	MAUAM 5709	IR protocol-4hINCUBATION	42.8	100	4280	209.6	1.84	1.81	4.8972
130	Lewinskya rupestris (Schleich. ex Schwägr.) F. Lara, Garilleti & Goffinet	P.Aguado-Ramsay 2411/1	07-11-2024	MAUAM 5709	IR protocol-4hINCUBATION	37.8	100	3780	213	1.86	1.85	5.63492
131	Lewinskya rupestris (Schleich. ex Schwägr.) F. Lara, Garilleti & Goffinet	P.Aguado-Ramsay 2411/1	07-11-2024	MAUAM 5709	IR protocol-4hINCUBATION	39.4	100	3940	212	1.97	2.07	5.38071
132	Lewinskya rupestris (Schleich. ex Schwägr.) F. Lara, Garilleti & Goffinet	P.Aguado-Ramsay 2411/1	07-11-2024	MAUAM 5709	IR protocol-4hINCUBATION	46	100	4600	267	1.92	1.95	5.80435
133	Lewinskya rupestris (Schleich. ex Schwägr.) F. Lara, Garilleti & Goffinet	P.Aguado-Ramsay 2411/1	07-11-2024	MAUAM 5709	IR protocol-2hINCUBATION	33.2	100	3320	214.7	1.86	1.85	6.46687
134	Lewinskya rupestris (Schleich. ex Schwägr.) F. Lara, Garilleti & Goffinet	P.Aguado-Ramsay 2411/1	07-11-2024	MAUAM 5709	IR protocol-2hINCUBATION	31	100	3100	312.6	1.91	2.01	10.0839
135	Lewinskya rupestris (Schleich. ex Schwägr.) F. Lara, Garilleti & Goffinet	P.Aguado-Ramsay 2411/1	07-11-2024	MAUAM 5709	IR protocol-2hINCUBATION	39.4	100	3940	248.9	1.9	1.91	6.31726
136	Lewinskya rupestris (Schleich. ex Schwägr.) F. Lara, Garilleti & Goffinet	P.Aguado-Ramsay 2411/1	07-11-2024	MAUAM 5709	IR protocol-2hINCUBATION	40.8	100	4080	226.7	1.88	1.87	5.55637
137	Lewinskya rupestris (Schleich. ex Schwägr.) F. Lara, Garilleti & Goffinet	P.Aguado-Ramsay 2411/1	07-11-2024	MAUAM 5709	IR protocol-2hINCUBATION	32.2	100	3220	222.3	1.91	1.91	6.90373
138	Lewinskya rupestris (Schleich. ex Schwägr.) F. Lara, Garilleti & Goffinet	P.Aguado-Ramsay 2411/1	07-11-2024	MAUAM 5709	IR protocol-2hINCUBATION	44.2	100	4420	247.4	1.88	1.92	5.59729
139	Lewinskya rupestris (Schleich. ex Schwägr.) F. Lara, Garilleti & Goffinet	P.Aguado-Ramsay 2411/1	07-11-2024	MAUAM 5709	IR protocol-1hINCUBATION	33.6	100	3360	226.8	1.89	1.93	6.75
140	Lewinskya rupestris (Schleich. ex Schwägr.) F. Lara, Garilleti & Goffinet	P.Aguado-Ramsay 2411/1	07-11-2024	MAUAM 5709	IR protocol-1hINCUBATION	35.4	100	3540	216.3	1.89	1.93	6.11017
141	Lewinskya rupestris (Schleich. ex Schwägr.) F. Lara, Garilleti & Goffinet	P.Aguado-Ramsay 2411/1	07-11-2024	MAUAM 5709	IR protocol-1hINCUBATION	34.6	100	3460	216.3	1.87	1.88	6.25145
142	Lewinskya rupestris (Schleich. ex Schwägr.) F. Lara, Garilleti & Goffinet	P.Aguado-Ramsay 2411/1	07-11-2024	MAUAM 5709	IR protocol-1hINCUBATION	46	100	4600	254.1	1.93	1.97	5.52391
143	Lewinskya rupestris (Schleich. ex Schwägr.) F. Lara, Garilleti & Goffinet	P.Aguado-Ramsay 2411/1	07-11-2024	MAUAM 5709	IR protocol-1hINCUBATION	30.4	100	3040	252.8	1.9	1.96	8.31579
144	Lewinskya rupestris (Schleich. ex Schwägr.) F. Lara, Garilleti & Goffinet	P.Aguado-Ramsay 2411/1	07-11-2024	MAUAM 5709	IR protocol-1hINCUBATION	41.8	100	4180	257.6	1.88	1.9	6.16268
145	Lewinskya rupestris (Schleich. ex Schwägr.) F. Lara, Garilleti & Goffinet	P.Aguado-Ramsay 2411/1	07-11-2024	MAUAM 5709	IR protocol-1hPRECIPITACION	48.7	100	4870	189.9	1.82	1.91	3.89938
146	Lewinskya rupestris (Schleich. ex Schwägr.) F. Lara, Garilleti & Goffinet	P.Aguado-Ramsay 2411/1	07-11-2024	MAUAM 5709	IR protocol-1hPRECIPITACION	42.8	100	4280	190.4	1.87	1.84	4.4486
147	Lewinskya rupestris (Schleich. ex Schwägr.) F. Lara, Garilleti & Goffinet	P.Aguado-Ramsay 2411/1	07-11-2024	MAUAM 5709	IR protocol-1hPRECIPITACION	34.2	100	3420	130.7	1.87	1.82	3.82164
148	Lewinskya rupestris (Schleich. ex Schwägr.) F. Lara, Garilleti & Goffinet	P.Aguado-Ramsay 2411/1	07-11-2024	MAUAM 5709	IR protocol-1hPRECIPITACION	55.1	100	5510	224.3	1.87	1.92	4.07078
149	Lewinskya rupestris (Schleich. ex Schwägr.) F. Lara, Garilleti & Goffinet	P.Aguado-Ramsay 2411/1	07-11-2024	MAUAM 5709	IR protocol-1hPRECIPITACION	78.9	100	7890	270.6	1.86	1.89	3.42966
150	Lewinskya rupestris (Schleich. ex Schwägr.) F. Lara, Garilleti & Goffinet	P.Aguado-Ramsay 2411/1	07-11-2024	MAUAM 5709	IR protocol-1hPRECIPITACION	71.8	100	7180	292.2	1.9	2.01	4.06964
151	Lewinskya rupestris (Schleich. ex Schwägr.) F. Lara, Garilleti & Goffinet	P.Aguado-Ramsay 2411/1	07-11-2024	MAUAM 5709	IR protocol-6hPRECIPITACION	61.4	100	6140	284.7	1.87	1.99	4.63681
152	Lewinskya rupestris (Schleich. ex Schwägr.) F. Lara, Garilleti & Goffinet	P.Aguado-Ramsay 2411/1	07-11-2024	MAUAM 5709	IR protocol-6hPRECIPITACION	58	100	5800	293.7	1.85	1.97	5.06379
153	Lewinskya rupestris (Schleich. ex Schwägr.) F. Lara, Garilleti & Goffinet	P.Aguado-Ramsay 2411/1	07-11-2024	MAUAM 5709	IR protocol-6hPRECIPITACION	46.8	100	4680	205.5	1.86	1.99	4.39103
154	Lewinskya rupestris (Schleich. ex Schwägr.) F. Lara, Garilleti & Goffinet	P.Aguado-Ramsay 2411/1	07-11-2024	MAUAM 5709	IR protocol-6hPRECIPITACION	55.2	100	5520	247.8	1.91	2	4.48913
155	Lewinskya rupestris (Schleich. ex Schwägr.) F. Lara, Garilleti & Goffinet	P.Aguado-Ramsay 2411/1	07-11-2024	MAUAM 5709	IR protocol-6hPRECIPITACION	35.4	100	3540	100.6	1.9	1.96	2.84181
156	Lewinskya rupestris (Schleich. ex Schwägr.) F. Lara, Garilleti & Goffinet	P.Aguado-Ramsay 2411/1	07-11-2024	MAUAM 5709	IR protocol-6hPRECIPITACION	49.6	100	4960	178	1.87	1.93	3.58871
157	Lewinskya rupestris (Schleich. ex Schwägr.) F. Lara, Garilleti & Goffinet	P.Aguado-Ramsay 2411/1	07-11-2024	MAUAM 5709	IR protocol-overnightPRECIPITACION	59.6	100	5960	233.9	1.85	1.92	3.9245
158	Lewinskya rupestris (Schleich. ex Schwägr.) F. Lara, Garilleti & Goffinet	P.Aguado-Ramsay 2411/1	07-11-2024	MAUAM 5709	IR protocol-overnightPRECIPITACION	53.6	100	5360	208.9	1.84	1.87	3.89739
159	Lewinskya rupestris (Schleich. ex Schwägr.) F. Lara, Garilleti & Goffinet	P.Aguado-Ramsay 2411/1	07-11-2024	MAUAM 5709	IR protocol-overnightPRECIPITACION	48.6	100	4860	271.5	1.85	1.89	5.58642
160	Lewinskya rupestris (Schleich. ex Schwägr.) F. Lara, Garilleti & Goffinet	P.Aguado-Ramsay 2411/1	07-11-2024	MAUAM 5709	IR protocol-overnightPRECIPITACION	53.8	100	5380	214.9	1.81	1.87	3.99442
161	Lewinskya rupestris (Schleich. ex Schwägr.) F. Lara, Garilleti & Goffinet	P.Aguado-Ramsay 2411/1	07-11-2024	MAUAM 5709	IR protocol-overnightPRECIPITACION	37.8	100	3780	236.4	1.83	1.84	6.25397
162	Lewinskya rupestris (Schleich. ex Schwägr.) F. Lara, Garilleti & Goffinet	P.Aguado-Ramsay 2411/1	07-11-2024	MAUAM 5709	IR protocol-overnightPRECIPITACION	63.8	100	6380	316.7	1.87	1.86	4.96395
163	Lewinskya rupestris (Schleich. ex Schwägr.) F. Lara, Garilleti & Goffinet	P.Aguado-Ramsay 2411/1	07-11-2024	MAUAM 5709	IR protocol-2nightsPRECIPITACION	48.8	100	4880	208.4	1.85	1.76	4.27049
164	Lewinskya rupestris (Schleich. ex Schwägr.) F. Lara, Garilleti & Goffinet	P.Aguado-Ramsay 2411/1	07-11-2024	MAUAM 5709	IR protocol-2nightsPRECIPITACION	57.8	100	5780	252.8	1.86	1.6	4.3737
165	Lewinskya rupestris (Schleich. ex Schwägr.) F. Lara, Garilleti & Goffinet	P.Aguado-Ramsay 2411/1	07-11-2024	MAUAM 5709	IR protocol-2nightsPRECIPITACION	57.8	100	5780	273.1	1.84	1.76	4.72491
166	Lewinskya rupestris (Schleich. ex Schwägr.) F. Lara, Garilleti & Goffinet	P.Aguado-Ramsay 2411/1	07-11-2024	MAUAM 5709	IR protocol-2nightsPRECIPITACION	59.6	100	5960	248.4	1.83	1.81	4.16779
167	Lewinskya rupestris (Schleich. ex Schwägr.) F. Lara, Garilleti & Goffinet	P.Aguado-Ramsay 2411/1	07-11-2024	MAUAM 5709	IR protocol-2nightsPRECIPITACION	56.6	100	5660	228.7	1.82	1.77	4.04064
168	Lewinskya rupestris (Schleich. ex Schwägr.) F. Lara, Garilleti & Goffinet	P.Aguado-Ramsay 2411/1	07-11-2024	MAUAM 5709	IR protocol-2nightsPRECIPITACION	47.4	100	4740	238.1	1.82	1.83	5.02321
169	Lewinskya rupestris (Schleich. ex Schwägr.) F. Lara, Garilleti & Goffinet	P.Aguado-Ramsay 2411/2	15-11-2024	MAUAM 5710	IR protocol CTAB 2%	41.8	100	4180	281.4	1.83	1.91	6.73206
170	Lewinskya rupestris (Schleich. ex Schwägr.) F. Lara, Garilleti & Goffinet	P.Aguado-Ramsay 2411/2	15-11-2024	MAUAM 5710	IR protocol CTAB 2%	48.8	100	4880	209.8	1.85	1.95	4.29918
171	Lewinskya rupestris (Schleich. ex Schwägr.) F. Lara, Garilleti & Goffinet	P.Aguado-Ramsay 2411/2	15-11-2024	MAUAM 5710	IR protocol CTAB 2%	38.2	100	3820	205.3	1.85	1.89	5.37435
172	Lewinskya rupestris (Schleich. ex Schwägr.) F. Lara, Garilleti & Goffinet	P.Aguado-Ramsay 2411/2	15-11-2024	MAUAM 5710	IR protocol CTAB 2%	63.4	100	6340	314.3	1.86	1.96	4.95741
173	Lewinskya rupestris (Schleich. ex Schwägr.) F. Lara, Garilleti & Goffinet	P.Aguado-Ramsay 2411/2	15-11-2024	MAUAM 5710	IR protocol CTAB 2%	52.8	100	5280	276.1	1.93	1.87	5.22917
174	Lewinskya rupestris (Schleich. ex Schwägr.) F. Lara, Garilleti & Goffinet	P.Aguado-Ramsay 2411/2	15-11-2024	MAUAM 5710	IR protocol CTAB 2%	43.8	100	4380	279.1	1.87	2.02	6.37215
175	Lewinskya rupestris (Schleich. ex Schwägr.) F. Lara, Garilleti & Goffinet	P.Aguado-Ramsay 2411/2	15-11-2024	MAUAM 5710	IR protocol CTAB 2.5%	49	100	4900	318.8	1.86	1.93	6.50612
176	Lewinskya rupestris (Schleich. ex Schwägr.) F. Lara, Garilleti & Goffinet	P.Aguado-Ramsay 2411/2	15-11-2024	MAUAM 5710	IR protocol CTAB 2.5%	46.4	100	4640	225.4	1.85	1.97	4.85776
177	Lewinskya rupestris (Schleich. ex Schwägr.) F. Lara, Garilleti & Goffinet	P.Aguado-Ramsay 2411/2	15-11-2024	MAUAM 5710	IR protocol CTAB 2.5%	49	100	4900	243.7	1.86	1.99	4.97347
178	Lewinskya rupestris (Schleich. ex Schwägr.) F. Lara, Garilleti & Goffinet	P.Aguado-Ramsay 2411/2	15-11-2024	MAUAM 5710	IR protocol CTAB 2.5%	68	100	6800	255.7	1.81	1.85	3.76029
179	Lewinskya rupestris (Schleich. ex Schwägr.) F. Lara, Garilleti & Goffinet	P.Aguado-Ramsay 2411/2	15-11-2024	MAUAM 5710	IR protocol CTAB 2.5%	42.6	100	4260	259.6	1.86	2.01	6.0939
180	Lewinskya rupestris (Schleich. ex Schwägr.) F. Lara, Garilleti & Goffinet	P.Aguado-Ramsay 2411/2	15-11-2024	MAUAM 5710	IR protocol CTAB 2.5%	53.2	100	5320	275.8	1.85	1.95	5.18421
181	Lewinskya rupestris (Schleich. ex Schwägr.) F. Lara, Garilleti & Goffinet	P.Aguado-Ramsay 2411/2	15-11-2024	MAUAM 5710	IR protocol CTAB 3%	40	100	4000	233.7	1.79	1.91	5.8425
182	Lewinskya rupestris (Schleich. ex Schwägr.) F. Lara, Garilleti & Goffinet	P.Aguado-Ramsay 2411/2	15-11-2024	MAUAM 5710	IR protocol CTAB 3%	33.8	100	3380	206.3	1.82	1.84	6.10355
183	Lewinskya rupestris (Schleich. ex Schwägr.) F. Lara, Garilleti & Goffinet	P.Aguado-Ramsay 2411/2	15-11-2024	MAUAM 5710	IR protocol CTAB 3%	54	100	5400	247.7	1.88	1.99	4.58704
184	Lewinskya rupestris (Schleich. ex Schwägr.) F. Lara, Garilleti & Goffinet	P.Aguado-Ramsay 2411/2	15-11-2024	MAUAM 5710	IR protocol CTAB 3%	44.2	100	4420	221.3	1.83	1.92	5.00679
185	Lewinskya rupestris (Schleich. ex Schwägr.) F. Lara, Garilleti & Goffinet	P.Aguado-Ramsay 2411/2	15-11-2024	MAUAM 5710	IR protocol CTAB 3%	41.4	100	4140	241	1.83	1.9	5.82126
186	Lewinskya rupestris (Schleich. ex Schwägr.) F. Lara, Garilleti & Goffinet	P.Aguado-Ramsay 2411/2	15-11-2024	MAUAM 5710	IR protocol CTAB 3%	62.8	100	6280	229.6	1.85	1.91	3.65605
187	Lewinskya rupestris (Schleich. ex Schwägr.) F. Lara, Garilleti & Goffinet	P.Aguado-Ramsay 2411/2	15-11-2024	MAUAM 5710	IR protocol CTAB 3.5%	34.2	100	3420	199.6	1.79	1.85	5.83626
188	Lewinskya rupestris (Schleich. ex Schwägr.) F. Lara, Garilleti & Goffinet	P.Aguado-Ramsay 2411/2	15-11-2024	MAUAM 5710	IR protocol CTAB 3.5%	44	100	4400	288.2	1.87	1.99	6.55
189	Lewinskya rupestris (Schleich. ex Schwägr.) F. Lara, Garilleti & Goffinet	P.Aguado-Ramsay 2411/2	15-11-2024	MAUAM 5710	IR protocol CTAB 3.5%	49.2	100	4920	272	1.9	2.05	5.52846
190	Lewinskya rupestris (Schleich. ex Schwägr.) F. Lara, Garilleti & Goffinet	P.Aguado-Ramsay 2411/2	15-11-2024	MAUAM 5710	IR protocol CTAB 3.5%	62.8	100	6280	253.5	1.85	1.99	4.03662
191	Lewinskya rupestris (Schleich. ex Schwägr.) F. Lara, Garilleti & Goffinet	P.Aguado-Ramsay 2411/2	15-11-2024	MAUAM 5710	IR protocol CTAB 3.5%	63.2	100	6320	357.1	1.88	2.01	5.65032
192	Lewinskya rupestris (Schleich. ex Schwägr.) F. Lara, Garilleti & Goffinet	P.Aguado-Ramsay 2411/2	15-11-2024	MAUAM 5710	IR protocol CTAB 3.5%	56.2	100	5620	334.6	1.87	2.02	5.95374
193	Lewinskya rupestris (Schleich. ex Schwägr.) F. Lara, Garilleti & Goffinet	P.Aguado-Ramsay 2411/2	15-11-2024	MAUAM 5710	IR protocol BME 0.4%	55.8	100	5580	256.2	1.87	1.99	4.5914
194	Lewinskya rupestris (Schleich. ex Schwägr.) F. Lara, Garilleti & Goffinet	P.Aguado-Ramsay 2411/2	15-11-2024	MAUAM 5710	IR protocol BME 0.4%	47.4	100	4740	282.3	1.89	2.1	5.9557
195	Lewinskya rupestris (Schleich. ex Schwägr.) F. Lara, Garilleti & Goffinet	P.Aguado-Ramsay 2411/2	15-11-2024	MAUAM 5710	IR protocol BME 0.4%	43.2	100	4320	245.4	1.88	2.04	5.68056
196	Lewinskya rupestris (Schleich. ex Schwägr.) F. Lara, Garilleti & Goffinet	P.Aguado-Ramsay 2411/2	15-11-2024	MAUAM 5710	IR protocol BME 0.4%	47.8	100	4780	202.6	1.87	1.99	4.23849
197	Lewinskya rupestris (Schleich. ex Schwägr.) F. Lara, Garilleti & Goffinet	P.Aguado-Ramsay 2411/2	15-11-2024	MAUAM 5710	IR protocol BME 0.4%	44.8	100	4480	290.2	1.87	1.99	6.47768
198	Lewinskya rupestris (Schleich. ex Schwägr.) F. Lara, Garilleti & Goffinet	P.Aguado-Ramsay 2411/2	15-11-2024	MAUAM 5710	IR protocol BME 0.4%	43.6	100	4360	260.2	1.9	2.06	5.96789
199	Lewinskya rupestris (Schleich. ex Schwägr.) F. Lara, Garilleti & Goffinet	P.Aguado-Ramsay 2411/2	15-11-2024	MAUAM 5710	IR protocol BME 0.8%	54.4	100	5440	274.6	1.86	2.06	5.04779
200	Lewinskya rupestris (Schleich. ex Schwägr.) F. Lara, Garilleti & Goffinet	P.Aguado-Ramsay 2411/2	15-11-2024	MAUAM 5710	IR protocol BME 0.8%	40.6	100	4060	229.1	1.87	1.97	5.64286
201	Lewinskya rupestris (Schleich. ex Schwägr.) F. Lara, Garilleti & Goffinet	P.Aguado-Ramsay 2411/2	15-11-2024	MAUAM 5710	IR protocol BME 0.8%	46.6	100	4660	296	1.9	2.05	6.35193
202	Lewinskya rupestris (Schleich. ex Schwägr.) F. Lara, Garilleti & Goffinet	P.Aguado-Ramsay 2411/2	15-11-2024	MAUAM 5710	IR protocol BME 0.8%	64.2	100	6420	288.1	1.86	2.03	4.48754
203	Lewinskya rupestris (Schleich. ex Schwägr.) F. Lara, Garilleti & Goffinet	P.Aguado-Ramsay 2411/2	15-11-2024	MAUAM 5710	IR protocol BME 0.8%	56	100	5600	274.5	1.86	1.94	4.90179
204	Lewinskya rupestris (Schleich. ex Schwägr.) F. Lara, Garilleti & Goffinet	P.Aguado-Ramsay 2411/2	15-11-2024	MAUAM 5710	IR protocol BME 0.8%	43.2	100	4320	246.9	1.87	2.01	5.71528
205	Lewinskya rupestris (Schleich. ex Schwägr.) F. Lara, Garilleti & Goffinet	P.Aguado-Ramsay 2411/2	15-11-2024	MAUAM 5710	IR protocol BME 1.2%	34.4	100	3440	186.2	1.85	1.84	5.41279
206	Lewinskya rupestris (Schleich. ex Schwägr.) F. Lara, Garilleti & Goffinet	P.Aguado-Ramsay 2411/2	15-11-2024	MAUAM 5710	IR protocol BME 1.2%	45.8	100	4580	259	1.87	2	5.65502
207	Lewinskya rupestris (Schleich. ex Schwägr.) F. Lara, Garilleti & Goffinet	P.Aguado-Ramsay 2411/2	15-11-2024	MAUAM 5710	IR protocol BME 1.2%	51.8	100	5180	300.4	1.88	1.99	5.79923
208	Lewinskya rupestris (Schleich. ex Schwägr.) F. Lara, Garilleti & Goffinet	P.Aguado-Ramsay 2411/2	15-11-2024	MAUAM 5710	IR protocol BME 1.2%	44	100	4400	272.2	1.88	2.01	6.18636
209	Lewinskya rupestris (Schleich. ex Schwägr.) F. Lara, Garilleti & Goffinet	P.Aguado-Ramsay 2411/2	15-11-2024	MAUAM 5710	IR protocol BME 1.2%	44.4	100	4440	248.4	1.84	1.98	5.59459
210	Lewinskya rupestris (Schleich. ex Schwägr.) F. Lara, Garilleti & Goffinet	P.Aguado-Ramsay 2411/2	15-11-2024	MAUAM 5710	IR protocol BME 1.2%	61.2	100	6120	296.6	1.82	1.94	4.84641
211	Lewinskya rupestris (Schleich. ex Schwägr.) F. Lara, Garilleti & Goffinet	P.Aguado-Ramsay 2411/2	15-11-2024	MAUAM 5710	IR protocol BME 1.6%	42	100	4200	248.8	1.87	1.96	5.92381
212	Lewinskya rupestris (Schleich. ex Schwägr.) F. Lara, Garilleti & Goffinet	P.Aguado-Ramsay 2411/2	15-11-2024	MAUAM 5710	IR protocol BME 1.6%	36.6	100	3660	243.4	1.88	1.97	6.65027
213	Lewinskya rupestris (Schleich. ex Schwägr.) F. Lara, Garilleti & Goffinet	P.Aguado-Ramsay 2411/2	15-11-2024	MAUAM 5710	IR protocol BME 1.6%	39.4	100	3940	159.8	1.84	1.95	4.05584
214	Lewinskya rupestris (Schleich. ex Schwägr.) F. Lara, Garilleti & Goffinet	P.Aguado-Ramsay 2411/2	15-11-2024	MAUAM 5710	IR protocol BME 1.6%	49	100	4900	206.4	1.83	1.93	4.21224
215	Lewinskya rupestris (Schleich. ex Schwägr.) F. Lara, Garilleti & Goffinet	P.Aguado-Ramsay 2411/2	15-11-2024	MAUAM 5710	IR protocol BME 1.6%	53.8	100	5380	277	1.86	2.02	5.1487
216	Lewinskya rupestris (Schleich. ex Schwägr.) F. Lara, Garilleti & Goffinet	P.Aguado-Ramsay 2411/2	15-11-2024	MAUAM 5710	IR protocol BME 1.6%	45.6	100	4560	295.5	1.82	1.86	6.48026
217	Lewinskya rupestris (Schleich. ex Schwägr.) F. Lara, Garilleti & Goffinet	P.Aguado-Ramsay 2411/2	15-11-2024	MAUAM 5710	IR protocol PVP-10 2%	71.8	100	7180	301.6	1.8	1.88	4.20056
218	Lewinskya rupestris (Schleich. ex Schwägr.) F. Lara, Garilleti & Goffinet	P.Aguado-Ramsay 2411/2	15-11-2024	MAUAM 5710	IR protocol PVP-10 2%	65.6	100	6560	296.9	1.86	1.95	4.52591
219	Lewinskya rupestris (Schleich. ex Schwägr.) F. Lara, Garilleti & Goffinet	P.Aguado-Ramsay 2411/2	15-11-2024	MAUAM 5710	IR protocol PVP-10 2%	53.4	100	5340	265.9	1.82	1.93	4.9794
220	Lewinskya rupestris (Schleich. ex Schwägr.) F. Lara, Garilleti & Goffinet	P.Aguado-Ramsay 2411/2	15-11-2024	MAUAM 5710	IR protocol PVP-10 2%	55.6	100	5560	287.2	1.85	1.94	5.16547
221	Lewinskya rupestris (Schleich. ex Schwägr.) F. Lara, Garilleti & Goffinet	P.Aguado-Ramsay 2411/2	15-11-2024	MAUAM 5710	IR protocol PVP-10 2%	66.4	100	6640	337.8	1.84	1.99	5.08735
222	Lewinskya rupestris (Schleich. ex Schwägr.) F. Lara, Garilleti & Goffinet	P.Aguado-Ramsay 2411/2	15-11-2024	MAUAM 5710	IR protocol PVP-10 2%	39.8	100	3980	228.6	1.85	1.89	5.74372
223	Lewinskya rupestris (Schleich. ex Schwägr.) F. Lara, Garilleti & Goffinet	P.Aguado-Ramsay 2411/2	15-11-2024	MAUAM 5710	IR protocol PVP-10 2.5%	55.2	100	5520	306.8	1.85	1.96	5.55797
224	Lewinskya rupestris (Schleich. ex Schwägr.) F. Lara, Garilleti & Goffinet	P.Aguado-Ramsay 2411/2	15-11-2024	MAUAM 5710	IR protocol PVP-10 2.5%	52.6	100	5260	258.3	1.85	1.99	4.91065
225	Lewinskya rupestris (Schleich. ex Schwägr.) F. Lara, Garilleti & Goffinet	P.Aguado-Ramsay 2411/2	15-11-2024	MAUAM 5710	IR protocol PVP-10 2.5%	47.4	100	4740	208.7	1.82	1.93	4.40295
226	Lewinskya rupestris (Schleich. ex Schwägr.) F. Lara, Garilleti & Goffinet	P.Aguado-Ramsay 2411/2	15-11-2024	MAUAM 5710	IR protocol PVP-10 2.5%	51.2	100	5120	223.2	1.81	1.9	4.35937
227	Lewinskya rupestris (Schleich. ex Schwägr.) F. Lara, Garilleti & Goffinet	P.Aguado-Ramsay 2411/2	15-11-2024	MAUAM 5710	IR protocol PVP-10 2.5%	70.8	100	7080	321	1.85	1.97	4.5339
228	Lewinskya rupestris (Schleich. ex Schwägr.) F. Lara, Garilleti & Goffinet	P.Aguado-Ramsay 2411/2	15-11-2024	MAUAM 5710	IR protocol PVP-10 2.5%	62.8	100	6280	350	1.86	1.98	5.57325
229	Lewinskya rupestris (Schleich. ex Schwägr.) F. Lara, Garilleti & Goffinet	P.Aguado-Ramsay 2411/2	15-11-2024	MAUAM 5710	IR protocol PVP-10 3%	43.8	100	4380	237.7	1.83	1.9	5.42694
230	Lewinskya rupestris (Schleich. ex Schwägr.) F. Lara, Garilleti & Goffinet	P.Aguado-Ramsay 2411/2	15-11-2024	MAUAM 5710	IR protocol PVP-10 3%	50	100	5000	266.9	1.84	1.87	5.338
231	Lewinskya rupestris (Schleich. ex Schwägr.) F. Lara, Garilleti & Goffinet	P.Aguado-Ramsay 2411/2	15-11-2024	MAUAM 5710	IR protocol PVP-10 3%	49	100	4900	255.9	1.84	2	5.22245
232	Lewinskya rupestris (Schleich. ex Schwägr.) F. Lara, Garilleti & Goffinet	P.Aguado-Ramsay 2411/2	15-11-2024	MAUAM 5710	IR protocol PVP-10 3%	39.8	100	3980	257.7	1.83	1.87	6.47487
233	Lewinskya rupestris (Schleich. ex Schwägr.) F. Lara, Garilleti & Goffinet	P.Aguado-Ramsay 2411/2	15-11-2024	MAUAM 5710	IR protocol PVP-10 3%	40.6	100	4060	265.2	1.86	1.93	6.53202
234	Lewinskya rupestris (Schleich. ex Schwägr.) F. Lara, Garilleti & Goffinet	P.Aguado-Ramsay 2411/2	15-11-2024	MAUAM 5710	IR protocol PVP-10 3%	48	100	4800	301.3	1.84	1.95	6.27708
235	Lewinskya rupestris (Schleich. ex Schwägr.) F. Lara, Garilleti & Goffinet	P.Aguado-Ramsay 2411/2	15-11-2024	MAUAM 5710	IR protocol PVP-10 3.5%	66	100	6600	301.6	1.82	1.94	4.5697
236	Lewinskya rupestris (Schleich. ex Schwägr.) F. Lara, Garilleti & Goffinet	P.Aguado-Ramsay 2411/2	15-11-2024	MAUAM 5710	IR protocol PVP-10 3.5%	39.2	100	3920	223.7	1.83	1.86	5.70663
237	Lewinskya rupestris (Schleich. ex Schwägr.) F. Lara, Garilleti & Goffinet	P.Aguado-Ramsay 2411/2	15-11-2024	MAUAM 5710	IR protocol PVP-10 3.5%	49.8	100	4980	231.2	1.82	1.88	4.64257
238	Lewinskya rupestris (Schleich. ex Schwägr.) F. Lara, Garilleti & Goffinet	P.Aguado-Ramsay 2411/2	15-11-2024	MAUAM 5710	IR protocol PVP-10 3.5%	67.6	100	6760	234.1	1.8	1.83	3.46302
239	Lewinskya rupestris (Schleich. ex Schwägr.) F. Lara, Garilleti & Goffinet	P.Aguado-Ramsay 2411/2	15-11-2024	MAUAM 5710	IR protocol PVP-10 3.5%	55.8	100	5580	270.4	1.86	1.93	4.84588
240	Lewinskya rupestris (Schleich. ex Schwägr.) F. Lara, Garilleti & Goffinet	P.Aguado-Ramsay 2411/2	15-11-2024	MAUAM 5710	IR protocol PVP-10 3.5%	54.8	100	5480	268.2	1.82	1.94	4.89416
289	Lewinskya rupestris (Schleich. ex Schwägr.) F. Lara, Garilleti & Goffinet	P.Aguado-Ramsay 2501/1	11/01/2025	MAUAM 5821	IR protocol SALT_2washes	65	100	6500	341.7	1.92	1.96	5.25692
290	Lewinskya rupestris (Schleich. ex Schwägr.) F. Lara, Garilleti & Goffinet	P.Aguado-Ramsay 2501/1	11/01/2025	MAUAM 5821	IR protocol SALT_2washes	59.8	100	5980	377.9	1.92	1.94	6.3194
291	Lewinskya rupestris (Schleich. ex Schwägr.) F. Lara, Garilleti & Goffinet	P.Aguado-Ramsay 2501/1	11/01/2025	MAUAM 5821	IR protocol SALT_2washes	63.2	100	6320	348.1	1.93	1.96	5.50791
292	Lewinskya rupestris (Schleich. ex Schwägr.) F. Lara, Garilleti & Goffinet	P.Aguado-Ramsay 2501/1	11/01/2025	MAUAM 5821	IR protocol SALT_2washes	75.8	100	7580	331.4	1.91	1.83	4.37203
293	Lewinskya rupestris (Schleich. ex Schwägr.) F. Lara, Garilleti & Goffinet	P.Aguado-Ramsay 2501/1	11/01/2025	MAUAM 5821	IR protocol SALT_2washes	75	100	7500	318	1.93	2	4.24
294	Lewinskya rupestris (Schleich. ex Schwägr.) F. Lara, Garilleti & Goffinet	P.Aguado-Ramsay 2501/1	11/01/2025	MAUAM 5821	IR protocol SALT_2washes	69.2	100	6920	334.1	1.91	1.95	4.82803
295	Lewinskya rupestris (Schleich. ex Schwägr.) F. Lara, Garilleti & Goffinet	P.Aguado-Ramsay 2501/1	11/01/2025	MAUAM 5821	IR protocol SALT_3washes	70.8	100	7080	323.6	1.92	1.97	4.57062
296	Lewinskya rupestris (Schleich. ex Schwägr.) F. Lara, Garilleti & Goffinet	P.Aguado-Ramsay 2501/1	11/01/2025	MAUAM 5821	IR protocol SALT_3washes	75.2	100	7520	341.6	1.9	1.95	4.54255
297	Lewinskya rupestris (Schleich. ex Schwägr.) F. Lara, Garilleti & Goffinet	P.Aguado-Ramsay 2501/1	11/01/2025	MAUAM 5821	IR protocol SALT_3washes	72.4	100	7240	303.9	1.9	1.9	4.19751
298	Lewinskya rupestris (Schleich. ex Schwägr.) F. Lara, Garilleti & Goffinet	P.Aguado-Ramsay 2501/1	11/01/2025	MAUAM 5821	IR protocol SALT_3washes	54.2	100	5420	282.8	1.92	1.97	5.21771
299	Lewinskya rupestris (Schleich. ex Schwägr.) F. Lara, Garilleti & Goffinet	P.Aguado-Ramsay 2501/1	11/01/2025	MAUAM 5821	IR protocol SALT_3washes	54	100	5400	289.7	1.91	1.95	5.36481
300	Lewinskya rupestris (Schleich. ex Schwägr.) F. Lara, Garilleti & Goffinet	P.Aguado-Ramsay 2501/1	11/01/2025	MAUAM 5821	IR protocol SALT_3washes	73	100	7300	350.6	1.9	1.89	4.80274
301	Lewinskya rupestris (Schleich. ex Schwägr.) F. Lara, Garilleti & Goffinet	P.Aguado-Ramsay 2501/1	11/01/2025	MAUAM 5821	IR protocol 2washes	69.8	100	6980	343.6	1.9	1.94	4.92264
302	Lewinskya rupestris (Schleich. ex Schwägr.) F. Lara, Garilleti & Goffinet	P.Aguado-Ramsay 2501/1	11/01/2025	MAUAM 5821	IR protocol 2washes	59.2	100	5920	311.5	1.87	1.93	5.26182
303	Lewinskya rupestris (Schleich. ex Schwägr.) F. Lara, Garilleti & Goffinet	P.Aguado-Ramsay 2501/1	11/01/2025	MAUAM 5821	IR protocol 2washes	59.2	100	5920	323.7	1.92	2.01	5.46791
304	Lewinskya rupestris (Schleich. ex Schwägr.) F. Lara, Garilleti & Goffinet	P.Aguado-Ramsay 2501/1	11/01/2025	MAUAM 5821	IR protocol 2washes	58.2	100	5820	342.7	1.9	1.9	5.88832
305	Lewinskya rupestris (Schleich. ex Schwägr.) F. Lara, Garilleti & Goffinet	P.Aguado-Ramsay 2501/1	11/01/2025	MAUAM 5821	IR protocol 2washes	64	100	6400	354.4	1.9	1.91	5.5375
306	Lewinskya rupestris (Schleich. ex Schwägr.) F. Lara, Garilleti & Goffinet	P.Aguado-Ramsay 2501/1	11/01/2025	MAUAM 5821	IR protocol 2washes	60.8	100	6080	391.1	1.81	1.87	6.43257
307	Lewinskya rupestris (Schleich. ex Schwägr.) F. Lara, Garilleti & Goffinet	P.Aguado-Ramsay 2501/1	11/01/2025	MAUAM 5821	IR protocol 3washes	64	100	6400	340.3	1.88	1.92	5.31719
308	Lewinskya rupestris (Schleich. ex Schwägr.) F. Lara, Garilleti & Goffinet	P.Aguado-Ramsay 2501/1	11/01/2025	MAUAM 5821	IR protocol 3washes	72.8	100	7280	390.1	1.89	1.98	5.35852
309	Lewinskya rupestris (Schleich. ex Schwägr.) F. Lara, Garilleti & Goffinet	P.Aguado-Ramsay 2501/1	11/01/2025	MAUAM 5821	IR protocol 3washes	67	100	6700	368.8	1.89	1.91	5.50448
310	Lewinskya rupestris (Schleich. ex Schwägr.) F. Lara, Garilleti & Goffinet	P.Aguado-Ramsay 2501/1	11/01/2025	MAUAM 5821	IR protocol 3washes	70.4	100	7040	424.9	1.88	1.96	6.03551
311	Lewinskya rupestris (Schleich. ex Schwägr.) F. Lara, Garilleti & Goffinet	P.Aguado-Ramsay 2501/1	11/01/2025	MAUAM 5821	IR protocol 3washes	81.4	100	8140	359.5	1.87	1.89	4.41646
312	Lewinskya rupestris (Schleich. ex Schwägr.) F. Lara, Garilleti & Goffinet	P.Aguado-Ramsay 2501/1	11/01/2025	MAUAM 5821	IR protocol 3washes	69.4	100	6940	361.9	1.88	1.88	5.2147
367	Lewinskya rupestris (Schleich. ex Schwägr.) F. Lara, Garilleti & Goffinet	P.Aguado-Ramsay 2502/8	26/02/2025	MAUAM 5822	IR protocol-1.5hPRECIPITACION	71.8	100	7180	225.1	1.91	1.92	3.1351
368	Lewinskya rupestris (Schleich. ex Schwägr.) F. Lara, Garilleti & Goffinet	P.Aguado-Ramsay 2502/8	26/02/2025	MAUAM 5822	IR protocol-1.5hPRECIPITACION	70.4	100	7040	445.7	1.85	1.95	6.33097
369	Lewinskya rupestris (Schleich. ex Schwägr.) F. Lara, Garilleti & Goffinet	P.Aguado-Ramsay 2502/8	26/02/2025	MAUAM 5822	IR protocol-1.5hPRECIPITACION	73.6	100	7360	500.9	1.86	1.97	6.80571
370	Lewinskya rupestris (Schleich. ex Schwägr.) F. Lara, Garilleti & Goffinet	P.Aguado-Ramsay 2502/8	26/02/2025	MAUAM 5822	IR protocol-1.5hPRECIPITACION	79.8	100	7980	519.7	1.87	2	6.51253
371	Lewinskya rupestris (Schleich. ex Schwägr.) F. Lara, Garilleti & Goffinet	P.Aguado-Ramsay 2502/8	26/02/2025	MAUAM 5822	IR protocol-1.5hPRECIPITACION	79.8	100	7980	498.7	1.88	1.93	6.24937
372	Lewinskya rupestris (Schleich. ex Schwägr.) F. Lara, Garilleti & Goffinet	P.Aguado-Ramsay 2502/8	26/02/2025	MAUAM 5822	IR protocol-1.5hPRECIPITACION	68.4	100	6840	444.7	1.88	2.02	6.50146
373	Lewinskya rupestris (Schleich. ex Schwägr.) F. Lara, Garilleti & Goffinet	P.Aguado-Ramsay 2502/8	26/02/2025	MAUAM 5822	IR protocol-3hPRECIPITACION	89.4	100	8940	553.7	1.87	1.97	6.19351
374	Lewinskya rupestris (Schleich. ex Schwägr.) F. Lara, Garilleti & Goffinet	P.Aguado-Ramsay 2502/8	26/02/2025	MAUAM 5822	IR protocol-3hPRECIPITACION	73.2	100	7320	495.7	1.9	2.01	6.77186
375	Lewinskya rupestris (Schleich. ex Schwägr.) F. Lara, Garilleti & Goffinet	P.Aguado-Ramsay 2502/8	26/02/2025	MAUAM 5822	IR protocol-3hPRECIPITACION	93	100	9300	520.2	1.87	2.01	5.59355
376	Lewinskya rupestris (Schleich. ex Schwägr.) F. Lara, Garilleti & Goffinet	P.Aguado-Ramsay 2502/8	26/02/2025	MAUAM 5822	IR protocol-3hPRECIPITACION	79.8	100	7980	484.6	1.86	2	6.07268
377	Lewinskya rupestris (Schleich. ex Schwägr.) F. Lara, Garilleti & Goffinet	P.Aguado-Ramsay 2502/8	26/02/2025	MAUAM 5822	IR protocol-3hPRECIPITACION	87.6	100	8760	479.3	1.88	2.03	5.47146
378	Lewinskya rupestris (Schleich. ex Schwägr.) F. Lara, Garilleti & Goffinet	P.Aguado-Ramsay 2502/8	26/02/2025	MAUAM 5822	IR protocol-3hPRECIPITACION	66.6	100	6660	501.6	1.87	2	7.53153
379	Lewinskya rupestris (Schleich. ex Schwägr.) F. Lara, Garilleti & Goffinet	P.Aguado-Ramsay 2502/8	26/02/2025	MAUAM 5822	IR protocol-4.5hPRECIPITACION	86.3	100	8630	527.1	1.86	2.03	6.10776
380	Lewinskya rupestris (Schleich. ex Schwägr.) F. Lara, Garilleti & Goffinet	P.Aguado-Ramsay 2502/8	26/02/2025	MAUAM 5822	IR protocol-4.5hPRECIPITACION	74.6	100	7460	468.1	1.85	1.88	6.2748
381	Lewinskya rupestris (Schleich. ex Schwägr.) F. Lara, Garilleti & Goffinet	P.Aguado-Ramsay 2502/8	26/02/2025	MAUAM 5822	IR protocol-4.5hPRECIPITACION	80	100	8000	541	1.83	1.91	6.7625
382	Lewinskya rupestris (Schleich. ex Schwägr.) F. Lara, Garilleti & Goffinet	P.Aguado-Ramsay 2502/8	26/02/2025	MAUAM 5822	IR protocol-4.5hPRECIPITACION	79.8	100	7980	481	1.87	1.98	6.02757
383	Lewinskya rupestris (Schleich. ex Schwägr.) F. Lara, Garilleti & Goffinet	P.Aguado-Ramsay 2502/8	26/02/2025	MAUAM 5822	IR protocol-4.5hPRECIPITACION	72.2	100	7220	471.8	1.89	2.01	6.53463
384	Lewinskya rupestris (Schleich. ex Schwägr.) F. Lara, Garilleti & Goffinet	P.Aguado-Ramsay 2502/8	26/02/2025	MAUAM 5822	IR protocol-4.5hPRECIPITACION	88.4	100	8840	442.3	1.87	1.94	5.00339
385	Lewinskya rupestris (Schleich. ex Schwägr.) F. Lara, Garilleti & Goffinet	P.Aguado-Ramsay 2502/8	26/02/2025	MAUAM 5822	IR protocol-6hPRECIPITACION	72.6	100	7260	530.6	1.79	1.81	7.30854
386	Lewinskya rupestris (Schleich. ex Schwägr.) F. Lara, Garilleti & Goffinet	P.Aguado-Ramsay 2502/8	26/02/2025	MAUAM 5822	IR protocol-6hPRECIPITACION	79	100	7900	520.4	1.85	1.98	6.58734
387	Lewinskya rupestris (Schleich. ex Schwägr.) F. Lara, Garilleti & Goffinet	P.Aguado-Ramsay 2502/8	26/02/2025	MAUAM 5822	IR protocol-6hPRECIPITACION	87	100	8700	437.6	1.86	1.97	5.02989
388	Lewinskya rupestris (Schleich. ex Schwägr.) F. Lara, Garilleti & Goffinet	P.Aguado-Ramsay 2502/8	26/02/2025	MAUAM 5822	IR protocol-6hPRECIPITACION	93.8	100	9380	596.4	1.81	1.91	6.35821
389	Lewinskya rupestris (Schleich. ex Schwägr.) F. Lara, Garilleti & Goffinet	P.Aguado-Ramsay 2502/8	26/02/2025	MAUAM 5822	IR protocol-6hPRECIPITACION	75.6	100	7560	486.3	1.81	1.86	6.43254
390	Lewinskya rupestris (Schleich. ex Schwägr.) F. Lara, Garilleti & Goffinet	P.Aguado-Ramsay 2502/8	26/02/2025	MAUAM 5822	IR protocol-6hPRECIPITACION	91.6	100	9160	537.8	1.84	2	5.87118
391	Lewinskya rupestris (Schleich. ex Schwägr.) F. Lara, Garilleti & Goffinet	P.Aguado-Ramsay 2502/8	26/02/2025	MAUAM 5822	IR protocol room_temp	71.6	100	7160	731.3	1.88	1.98	10.2137
392	Lewinskya rupestris (Schleich. ex Schwägr.) F. Lara, Garilleti & Goffinet	P.Aguado-Ramsay 2502/8	26/02/2025	MAUAM 5822	IR protocol room_temp	89.8	100	8980	447.8	1.9	2.02	4.98664
393	Lewinskya rupestris (Schleich. ex Schwägr.) F. Lara, Garilleti & Goffinet	P.Aguado-Ramsay 2502/8	26/02/2025	MAUAM 5822	IR protocol room_temp	74.2	100	7420	359.9	1.89	2	4.8504
394	Lewinskya rupestris (Schleich. ex Schwägr.) F. Lara, Garilleti & Goffinet	P.Aguado-Ramsay 2502/8	26/02/2025	MAUAM 5822	IR protocol room_temp	80.8	100	8080	410.4	1.85	1.88	5.07921
395	Lewinskya rupestris (Schleich. ex Schwägr.) F. Lara, Garilleti & Goffinet	P.Aguado-Ramsay 2502/8	26/02/2025	MAUAM 5822	IR protocol room_temp	64.4	100	6440	315.1	1.92	2.03	4.89286
396	Lewinskya rupestris (Schleich. ex Schwägr.) F. Lara, Garilleti & Goffinet	P.Aguado-Ramsay 2502/8	26/02/2025	MAUAM 5822	IR protocol room_temp	50	100	5000	231	1.9	2.01	4.62
397	Lewinskya rupestris (Schleich. ex Schwägr.) F. Lara, Garilleti & Goffinet	P.Aguado-Ramsay 2502/8	26/02/2025	MAUAM 5822	IR protocol 4ºC	43.2	100	4320	261.2	1.9	2.07	6.0463
398	Lewinskya rupestris (Schleich. ex Schwägr.) F. Lara, Garilleti & Goffinet	P.Aguado-Ramsay 2502/8	26/02/2025	MAUAM 5822	IR protocol 4ºC	56.4	100	5640	284.5	1.92	2.07	5.04433
399	Lewinskya rupestris (Schleich. ex Schwägr.) F. Lara, Garilleti & Goffinet	P.Aguado-Ramsay 2502/8	26/02/2025	MAUAM 5822	IR protocol 4ºC	76.6	100	7660	448.9	1.91	2.02	5.86031
400	Lewinskya rupestris (Schleich. ex Schwägr.) F. Lara, Garilleti & Goffinet	P.Aguado-Ramsay 2502/8	26/02/2025	MAUAM 5822	IR protocol 4ºC	46.8	100	4680	287.9	1.9	2.03	6.15171
401	Lewinskya rupestris (Schleich. ex Schwägr.) F. Lara, Garilleti & Goffinet	P.Aguado-Ramsay 2502/8	26/02/2025	MAUAM 5822	IR protocol 4ºC	72.4	100	7240	447.2	1.88	2	6.1768
402	Lewinskya rupestris (Schleich. ex Schwägr.) F. Lara, Garilleti & Goffinet	P.Aguado-Ramsay 2502/8	26/02/2025	MAUAM 5822	IR protocol 4ºC	71.4	100	7140	401.6	1.88	1.98	5.62465
403	Lewinskya rupestris (Schleich. ex Schwägr.) F. Lara, Garilleti & Goffinet	P.Aguado-Ramsay 2502/8	26/02/2025	MAUAM 5822	IR protocol -20ºC	43.6	100	4360	280.9	1.9	2.03	6.44266
404	Lewinskya rupestris (Schleich. ex Schwägr.) F. Lara, Garilleti & Goffinet	P.Aguado-Ramsay 2502/8	26/02/2025	MAUAM 5822	IR protocol -20ºC	55.8	100	5580	349	1.89	2.02	6.25448
405	Lewinskya rupestris (Schleich. ex Schwägr.) F. Lara, Garilleti & Goffinet	P.Aguado-Ramsay 2502/8	26/02/2025	MAUAM 5822	IR protocol -20ºC	72.2	100	7220	429.4	1.85	1.95	5.94737
406	Lewinskya rupestris (Schleich. ex Schwägr.) F. Lara, Garilleti & Goffinet	P.Aguado-Ramsay 2502/8	26/02/2025	MAUAM 5822	IR protocol -20ºC	70.4	100	7040	419.9	1.87	1.97	5.96449
407	Lewinskya rupestris (Schleich. ex Schwägr.) F. Lara, Garilleti & Goffinet	P.Aguado-Ramsay 2502/8	26/02/2025	MAUAM 5822	IR protocol -20ºC	38.4	100	3840	208.7	1.86	1.94	5.4349
408	Lewinskya rupestris (Schleich. ex Schwägr.) F. Lara, Garilleti & Goffinet	P.Aguado-Ramsay 2502/8	26/02/2025	MAUAM 5822	IR protocol -20ºC	84.4	100	8440	424.3	1.83	1.94	5.02725
409	Lewinskya rupestris (Schleich. ex Schwägr.) F. Lara, Garilleti & Goffinet	P.Aguado-Ramsay 2502/8	26/02/2025	MAUAM 5822	IR protocol -80ºC	46.8	100	4680	264.3	1.9	2.04	5.64744
410	Lewinskya rupestris (Schleich. ex Schwägr.) F. Lara, Garilleti & Goffinet	P.Aguado-Ramsay 2502/8	26/02/2025	MAUAM 5822	IR protocol -80ºC	71.8	100	7180	399.8	1.86	1.95	5.56825
411	Lewinskya rupestris (Schleich. ex Schwägr.) F. Lara, Garilleti & Goffinet	P.Aguado-Ramsay 2502/8	26/02/2025	MAUAM 5822	IR protocol -80ºC	67.4	100	6740	429.7	1.85	1.99	6.37537
412	Lewinskya rupestris (Schleich. ex Schwägr.) F. Lara, Garilleti & Goffinet	P.Aguado-Ramsay 2502/8	26/02/2025	MAUAM 5822	IR protocol -80ºC	78.2	100	7820	466.6	1.86	1.94	5.96675
413	Lewinskya rupestris (Schleich. ex Schwägr.) F. Lara, Garilleti & Goffinet	P.Aguado-Ramsay 2502/8	26/02/2025	MAUAM 5822	IR protocol -80ºC	61.4	100	6140	399.8	1.88	2.04	6.5114
414	Lewinskya rupestris (Schleich. ex Schwägr.) F. Lara, Garilleti & Goffinet	P.Aguado-Ramsay 2502/8	26/02/2025	MAUAM 5822	IR protocol -80ºC	84.6	100	8460	498.4	1.86	1.97	5.89125
415	Lewinskya rupestris (Schleich. ex Schwägr.) F. Lara, Garilleti & Goffinet	P.Aguado-Ramsay 2503/1	05/03/2025	MAUAM 5865	IR protocol FINAL	66.6	100	6660	459.6	1.96	2.06	6.9009
416	Lewinskya rupestris (Schleich. ex Schwägr.) F. Lara, Garilleti & Goffinet	P.Aguado-Ramsay 2503/1	05/03/2025	MAUAM 5865	IR protocol FINAL	48.8	100	4880	408.1	1.99	2.24	8.3627
417	Lewinskya rupestris (Schleich. ex Schwägr.) F. Lara, Garilleti & Goffinet	P.Aguado-Ramsay 2503/1	05/03/2025	MAUAM 5865	IR protocol FINAL	51	100	5100	518.2	1.95	2.08	10.1608
418	Lewinskya rupestris (Schleich. ex Schwägr.) F. Lara, Garilleti & Goffinet	P.Aguado-Ramsay 2503/1	05/03/2025	MAUAM 5865	IR protocol FINAL	59.2	100	5920	473.1	1.97	2.18	7.99155
419	Lewinskya rupestris (Schleich. ex Schwägr.) F. Lara, Garilleti & Goffinet	P.Aguado-Ramsay 2503/1	05/03/2025	MAUAM 5865	IR protocol FINAL	77.2	100	7720	667.6	1.97	2	8.64767
420	Lewinskya rupestris (Schleich. ex Schwägr.) F. Lara, Garilleti & Goffinet	P.Aguado-Ramsay 2503/1	05/03/2025	MAUAM 5865	IR protocol FINAL	64.8	100	6480	491.7	1.96	2.14	7.58796
422	Cardotiella secunda (Müll. Hal.) Vitt	F.Lara 2206/21, R.Garilleti, N.Matanov, R.D. San Román & E. San Miguel.	04-06-2022	MAUAM 5464	IR protocol FINAL	14.4	100	1440	169.2	1.94	2.04	11.75
423	Macrocoma tenuis (Hook. & Grev.) Vitt	F.Lara 2210/27	10/10/2022	MAUAM 5881	IR protocol FINAL	28.8	100	2880	223.2	1.95	2.04	7.75
424	Macromitrium archeri Mitt.	F.Lara 2301/34, R.Garilleti & N.Matanov	10-01-2023	MAUAM 5694	IR protocol FINAL	14	100	1400	64.4	1.95	1.76	4.6
425	Nyholmiella obtusifolia (Brid.) Holmen & E. Warncke	P.Aguado-Ramsay 2408/52, F.Lara, R.Garilleti & B. Albertos	29-08-2024	MAUAM 5700	IR protocol FINAL	48.2	100	4820	308.1	1.94	1.91	6.39212
426	Orthotrichum anomalum Hedw.	P.Aguado-Ramsay 2502/8	26/02/2025	MAUAM 5875	IR protocol FINAL	90.6	100	9060	836.2	2.04	2.01	9.22958
427	Pulvigera lyellii (Hook. & Taylor) Plášek, Sawicki & Ochyra	P.Aguado-Ramsay 2503/10	09/03/2025	MAUAM 5880	IR protocol FINAL	42.4	100	4240	250.8	1.98	2.02	5.91509
428	Schlotheimia ferruginea (Burch. ex Hook. & Grev.) Brid.	F.Lara 2205/14	22/05/2022	MAUAM 5879	IR protocol FINAL	25.8	100	2580	169.8	1.79	1.75	6.5814
429	Ulota coarctata (P. Beauv.) Hammar	P.Aguado-Ramsay 2408/14	10/08/2024	MAUAM 5878	IR protocol FINAL	17.5	100	1750	159.1	1.9	1.89	9.09143
430	Ulota hutchinsiae (Sm.) Hammar	P.Aguado-Ramsay 2408/09	06/08/2024	MAUAM 5876	IR protocol FINAL	27.2	100	2720	269	1.92	1.83	9.88971
431	Zygodon hookeri Hampe	F.Lara, R.Garilleti, N.Matanov, FL2305/55	12/01/2023	MAUAM 5877	IR protocol FINAL	14.6	100	1460	119.6	1.93	1.94	8.19178
432	Aulacomnium palustre (Hedw.) Schwägr.	P.Aguado-Ramsay 2502/2	21/02/2025	MAUAM 5883	IR protocol FINAL	30.6	100	3060	306.1	2.01	2.25	10.0033
433	Bartramia pomiformis Hedw.	P.Aguado-Ramsay 2503/14	09/03/2025	MAUAM 5885	IR protocol FINAL	39.6	100	3960	344.2	2.03	2.13	8.69192
434	Dendrocryphaea lamyana (Mont.) P. Rao	P.Aguado-Ramsay 2409/28	25-09-2024	MAUAM 5703	IR protocol FINAL	48	100	4800	266.9	1.97	2.25	5.56042
435	Dicranum scoparium Hedw.	P.Aguado-Ramsay 2502/1	21/02/2025	MAUAM 5886	IR protocol FINAL	46.8	100	4680	414.7	2.01	2.22	8.86111
437	Polytrichum juniperinum Hedw.	P.Aguado-Ramsay 2503/11	08/03/2025	MAUAM 5882	IR protocol FINAL	65.4	100	6540	400.5	1.95	1.98	6.12385
438	Racomitrium aciculare (Hedw.) Brid.	P.Aguado-Ramsay 2503/14	09/03/2025	MAUAM 5884	IR protocol FINAL	17.1	100	1710	177.9	1.93	1.99	10.4035
640	Lewinskya rupestris (Schleich. ex Schwägr.) F. Lara, Garilleti & Goffinet	P.Aguado-Ramsay 2409/1	04/09/2024	MAUAM 6136	IR protocol FINAL	4.62	100	462	34.5	1.78	1.52	7.46753
641	Lewinskya rupestris (Schleich. ex Schwägr.) F. Lara, Garilleti & Goffinet	P.Aguado-Ramsay 2409/1	04/09/2024	MAUAM 6136	IR protocol FINAL	3.18	100	318	30.3	1.8	1.42	9.5283
642	Lewinskya rupestris (Schleich. ex Schwägr.) F. Lara, Garilleti & Goffinet	P.Aguado-Ramsay 2409/1	04/09/2024	MAUAM 6136	IR protocol FINAL	4.53	100	453	30.7	1.67	1.47	6.77704
643	Lewinskya rupestris (Schleich. ex Schwägr.) F. Lara, Garilleti & Goffinet	P.Aguado-Ramsay 2409/1	04/09/2024	MAUAM 6136	IR protocol FINAL	4.98	100	498	34.3	1.77	1.51	6.88755
644	Lewinskya rupestris (Schleich. ex Schwägr.) F. Lara, Garilleti & Goffinet	P.Aguado-Ramsay 2409/1	04/09/2024	MAUAM 6136	IR protocol FINAL	3.21	100	321	29.1	1.72	1.39	9.06542
645	Lewinskya rupestris (Schleich. ex Schwägr.) F. Lara, Garilleti & Goffinet	P.Aguado-Ramsay 2409/1	04/09/2024	MAUAM 6136	IR protocol FINAL	4.47	100	447	35.5	1.82	1.49	7.94183
646	Lewinskya rupestris (Schleich. ex Schwägr.) F. Lara, Garilleti & Goffinet	P.Aguado-Ramsay 2409/1	04/09/2024	MAUAM 6136	IR protocol FINAL	27.2	100	2720	154.1	1.85	2.01	5.66544
647	Lewinskya rupestris (Schleich. ex Schwägr.) F. Lara, Garilleti & Goffinet	P.Aguado-Ramsay 2409/1	04/09/2024	MAUAM 6136	IR protocol FINAL	46.1	100	4610	163.9	1.85	1.99	3.55531
648	Lewinskya rupestris (Schleich. ex Schwägr.) F. Lara, Garilleti & Goffinet	P.Aguado-Ramsay 2409/1	04/09/2024	MAUAM 6136	IR protocol FINAL	42.2	100	4220	182.1	1.82	2.01	4.31517
649	Lewinskya rupestris (Schleich. ex Schwägr.) F. Lara, Garilleti & Goffinet	P.Aguado-Ramsay 2409/1	04/09/2024	MAUAM 6136	IR protocol FINAL	17.9	100	1790	103.9	1.86	1.9	5.80447
650	Lewinskya rupestris (Schleich. ex Schwägr.) F. Lara, Garilleti & Goffinet	P.Aguado-Ramsay 2409/1	04/09/2024	MAUAM 6136	IR protocol FINAL	49	100	4900	158.2	1.84	2	3.22857
651	Lewinskya rupestris (Schleich. ex Schwägr.) F. Lara, Garilleti & Goffinet	P.Aguado-Ramsay 2409/1	04/09/2024	MAUAM 6136	IR protocol FINAL	30.9	100	3090	173.6	1.85	2.03	5.61812
652	Lewinskya rupestris (Schleich. ex Schwägr.) F. Lara, Garilleti & Goffinet	P.Aguado-Ramsay 2409/1	04/09/2024	MAUAM 6136	IR protocol FINAL	52.48	100	5248	254.7	1.79	1.94	4.85328
653	Lewinskya rupestris (Schleich. ex Schwägr.) F. Lara, Garilleti & Goffinet	P.Aguado-Ramsay 2409/1	04/09/2024	MAUAM 6136	IR protocol FINAL	47.04	100	4704	289.1	1.82	2.04	6.14583
654	Lewinskya rupestris (Schleich. ex Schwägr.) F. Lara, Garilleti & Goffinet	P.Aguado-Ramsay 2409/1	04/09/2024	MAUAM 6136	IR protocol FINAL	79.52	100	7952	298.2	1.85	2.04	3.75
655	Lewinskya rupestris (Schleich. ex Schwägr.) F. Lara, Garilleti & Goffinet	P.Aguado-Ramsay 2409/1	04/09/2024	MAUAM 6136	IR protocol FINAL	56.48	100	5648	267.4	1.84	2.06	4.73442
656	Lewinskya rupestris (Schleich. ex Schwägr.) F. Lara, Garilleti & Goffinet	P.Aguado-Ramsay 2409/1	04/09/2024	MAUAM 6136	IR protocol FINAL	57.92	100	5792	273	1.84	2	4.7134
657	Lewinskya rupestris (Schleich. ex Schwägr.) F. Lara, Garilleti & Goffinet	P.Aguado-Ramsay 2409/1	04/09/2024	MAUAM 6136	IR protocol FINAL	53.76	100	5376	257.7	1.84	1.96	4.79353
658	Lewinskya rupestris (Schleich. ex Schwägr.) F. Lara, Garilleti & Goffinet	P.Aguado-Ramsay 2409/1	04/09/2024	MAUAM 6136	IR protocol FINAL	51.6	100	5160	360.7	1.87	1.83	6.99031
659	Lewinskya rupestris (Schleich. ex Schwägr.) F. Lara, Garilleti & Goffinet	P.Aguado-Ramsay 2409/1	04/09/2024	MAUAM 6136	IR protocol FINAL	86.4	100	8640	356.3	1.92	2.03	4.12384
660	Lewinskya rupestris (Schleich. ex Schwägr.) F. Lara, Garilleti & Goffinet	P.Aguado-Ramsay 2409/1	04/09/2024	MAUAM 6136	IR protocol FINAL	118	100	11800	354.4	1.91	2	3.00339
661	Lewinskya rupestris (Schleich. ex Schwägr.) F. Lara, Garilleti & Goffinet	P.Aguado-Ramsay 2409/1	04/09/2024	MAUAM 6136	IR protocol FINAL	64.2	100	6420	328.3	1.9	2.01	5.11371
662	Lewinskya rupestris (Schleich. ex Schwägr.) F. Lara, Garilleti & Goffinet	P.Aguado-Ramsay 2409/1	04/09/2024	MAUAM 6136	IR protocol FINAL	89	100	8900	361	1.92	2.12	4.05618
663	Lewinskya rupestris (Schleich. ex Schwägr.) F. Lara, Garilleti & Goffinet	P.Aguado-Ramsay 2409/1	04/09/2024	MAUAM 6136	IR protocol FINAL	88.2	100	8820	430.8	1.84	1.92	4.88435

## Sheet: AppendixS2
Aguado-Ramsay et al.—Applications in Plant Sciences 2025 13(6)—Data Supplement S1
DOI 10.1002/aps3.70028
Appendix S2. Descriptive statistics and both parametric and nonparametric tests for the statistically significant results from the protocol comparisons. Relevant results are highlighted in yellow.
			DNeasy Plant mini kit	Pandey et al., 2019	IR protocol	Hybrid protocol
	Total DNA (ng)	mean	1945.5	776.5	5482.95	4194.17
		median	1938	655	4730	4010
		std	564.54	471.91	1808.94	1225.45
		min	612	201	3280	2520
		max	3380	1730	8860	7920
	Nanodrop A260/280	mean	1.5	1.97	1.83	1.88
		median	1.46	1.96	1.84	1.88
		std	0.15	0.08	0.04	0.03
		min	1.18	1.88	1.73	1.83
		max	1.75	2.15	1.88	1.93
	Nanodrop A260/230	mean	1.7	2.12	1.66	1.76
		median	1.76	2.02	1.65	1.76
		std	0.45	0.41	0.09	0.08
		min	0.64	1.62	1.47	1.55
		max	2.4	2.97	1.78	1.93
	ANOVA for Total DNA (ng)	F-statistic: 60.4330, P-value: 0.0000				Kruskal-Wallis for Total DNA (ng)	66.9807634346453, P-value: 1.89047818626214E-14
	Tukey HSD for Total DNA (ng)					Dunn for Total DNA (ng)
			meandiff	p-adj			Hybrid protocol	Our proposed protocol	Pandey et al., 2019
	DNeasy Plant mini kit	Hybrid protocol	2248.67	0		DNeasy Plant mini kit	1.80949e-05	1.56037e-08	0.0357278
	DNeasy Plant mini kit	Our proposed protocol	3537.45	0		Hybrid protocol		0.143786	4.65058e-10
	DNeasy Plant mini kit	Pandey et al., 2019	-1169	0.0232		Our proposed protocol			3.71138e-12
	Hybrid protocol	Our proposed protocol	1288.79	0.0024
	Hybrid protocol	Pandey et al., 2019	-3417.67	0		Kruskal-Wallis for Nanodrop A260/280	70.50627034358331, P-value: 3.325412470340782e-15
	Our proposed protocol	Pandey et al., 2019	-4706.45	0		Dunn for Nanodrop A260/280
							Hybrid protocol	Our proposed protocol	Pandey et al., 2019
	ANOVA for Nanodrop A260/280	F-statistic: 115.4654, P-value: 0.0000				DNeasy Plant mini kit	1.34161e-10	0.000365	3.92788e-14
	Tukey HSD for Nanodrop A260/280					Hybrid protocol		0.006585	0.0403232
			meandiff	p-adj		Our proposed protocol			1.28428e-05
	DNeasy Plant mini kit	Hybrid protocol	0.3875	0
	DNeasy Plant mini kit	Our proposed protocol	0.3351	0		Kruskal-Wallis for Nanodrop A260/230	23.933542824858677, P-value: 2.5790857933614805e-05
	DNeasy Plant mini kit	Pandey et al., 2019	0.4763	0		Dunn for Nanodrop A260/230
	Hybrid protocol	Our proposed protocol	-0.0524	0.2011			Hybrid protocol	Our proposed protocol	Pandey et al., 2019
	Hybrid protocol	Pandey et al., 2019	0.0888	0.0209		DNeasy Plant mini kit	0.870692	0.008702	0.008877
	Our proposed protocol	Pandey et al., 2019	0.1412	0.0001		Hybrid protocol		0.00539	0.013249
						Our proposed protocol			1e-06
	ANOVA for Nanodrop A260/230	F-statistic: 7.8264, P-value: 0.0001
	Tukey HSD for Nanodrop A260/230
			meandiff	p-adj
	DNeasy Plant mini kit	Hybrid protocol	0.0671	0.8648
	DNeasy Plant mini kit	Our proposed protocol	-0.0411	0.9663
	DNeasy Plant mini kit	Pandey et al., 2019	0.4204	0.0004
	Hybrid protocol	Our proposed protocol	-0.1082	0.6127
	Hybrid protocol	Pandey et al., 2019	0.3533	0.004
	Our proposed protocol	Pandey et al., 2019	0.4615	0.0001

## Sheet: Appendix S3
Aguado-Ramsay et al.—Applications in Plant Sciences 2025 13(6)—Data Supplement S1
DOI 10.1002/aps3.70028
Appendix S3. Descriptive statistics and both parametric and nonparametric tests for the statistically significant results from the protocol optimizations. Relevant results are highlighted in yellow.
	PVP TYPE
	Total DNA (ng)							Nanodrop A260/280							Nanodrop A260/230
		mean	std	min	max	count			mean	std	min	max	count			mean	std	min	max	count
	PVP-10	5517.5	851.65	4000	6640	8		PVP-10	1.94	0.02	1.89	1.96	8		PVP-10	1.97	0.13	1.66	2.04	8
	PVP-40	4670	869.88	3420	5860	8		PVP-40	1.93	0.02	1.91	1.96	8		PVP-40	1.96	0.07	1.89	2.08	8
	PVPP	4750	771.34	3640	5880	8		PVPP	1.95	0.04	1.86	1.99	8		PVPP	1.99	0.17	1.61	2.16	8
	INCUBATION TIMES
	Total DNA (ng)							Nanodrop A260/280							Nanodrop A260/230
		mean	std	min	max	count			mean	std	min	max	count			mean	std	min	max	count
	1 h incubation	3696.67	578.75	3040	4600	6		1 h incubation	1.89	0.02	1.87	1.93	6		1 h incubation	1.93	0.03	1.88	1.97	6
	2 h incubation	3680	539.04	3100	4420	6		2 h incubation	1.89	0.02	1.86	1.91	6		2 h incubation	1.91	0.06	1.85	2.01	6
	4 h incubation	3903.33	490.46	3220	4600	6		4 h incubation	1.88	0.05	1.84	1.97	6		4 h incubation	1.89	0.1	1.81	2.07	6
	Overnight incubation	4103.33	540.88	3400	4760	6		Overnight incubation	1.89	0.03	1.84	1.92	6		Overnight incubation	1.91	0.06	1.81	1.98	6
	PVP CONCENTRATION
	Total DNA (ng)							Nanodrop A260/280							Nanodrop A260/230
		mean	std	min	max	count			mean	std	min	max	count			mean	std	min	max	count
	PVP 2%	5876.67	1160.51	3980	7180	6		PVP 2%	1.84	0.02	1.8	1.86	6		PVP 2%	1.93	0.04	1.88	1.99	6
	PVP 2.5%	5666.67	862.34	4740	7080	6		PVP 2.5%	1.84	0.02	1.81	1.86	6		PVP 2.5%	1.96	0.03	1.9	1.99	6
	PVP 3%	4520	441.81	3980	5000	6		PVP 3%	1.84	0.01	1.83	1.86	6		PVP 3%	1.92	0.05	1.87	2	6
	PVP 3.5%	5553.33	1053.96	3920	6760	6		PVP 3.5%	1.83	0.02	1.8	1.86	6		PVP 3.5%	1.9	0.05	1.83	1.94	6
	BME CONCENTRATION
	Total DNA (ng)							Nanodrop A260/280							Nanodrop A260/230
		mean	std	min	max	count			mean	std	min	max	count			mean	std	min	max	count
	BME 0.4%	4710	466.95	4320	5580	6		BME 0.4%	1.88	0.01	1.87	1.9	6		BME 0.4%	2.03	0.05	1.99	2.1	6
	BME 0.8%	5083.33	893.3	4060	6420	6		BME 0.8%	1.87	0.02	1.86	1.9	6		BME 0.8%	2.01	0.05	1.94	2.06	6
	BME 1.2%	4693.33	895.11	3440	6120	6		BME 1.2%	1.86	0.02	1.82	1.88	6		BME 1.2%	1.96	0.06	1.84	2.01	6
	BME 1.6%	4440	636.49	3660	5380	6		BME 1.6%	1.85	0.02	1.82	1.88	6		BME 1.6%	1.95	0.05	1.86	2.02	6
	CTAB CONCENTRATION
	Total DNA (ng)							Nanodrop A260/280							Nanodrop A260/230
		mean	std	min	max	count			mean	std	min	max	count			mean	std	min	max	count
	CTAB 2%	4813.33	908.68	3820	6340	6		CTAB 2%	1.87	0.03	1.83	1.93	6		CTAB 2%	1.93	0.05	1.87	2.02	6
	CTAB 2.5%	5136.67	886.29	4260	6800	6		CTAB 2.5%	1.85	0.02	1.81	1.86	6		CTAB 2.5%	1.95	0.06	1.85	2.01	6
	CTAB 3%	4603.33	1054.01	3380	6280	6		CTAB 3%	1.83	0.03	1.79	1.88	6		CTAB 3%	1.91	0.05	1.84	1.99	6
	CTAB 3.5%	5160	1137.93	3420	6320	6		CTAB 3.5%	1.86	0.04	1.79	1.9	6		CTAB 3.5%	1.98	0.07	1.85	2.05	6
	SALT PRECIPITATION AND ETHANOL WASHES
	Total DNA (ng)							Nanodrop A260/280							Nanodrop A260/230
		mean	std	min	max	count			mean	std	min	max	count			mean	std	min	max	count
	2 ethanol washes	6186.67	438.85	5820	6980	6		2 ethanol washes	1.88	0.04	1.81	1.92	6		2 ethanol washes	1.93	0.05	1.87	2.01	6
	3 ethanol washes	7083.33	598.59	6400	8140	6		3 ethanol washes	1.88	0.01	1.87	1.89	6		3 ethanol washes	1.92	0.04	1.88	1.98	6
	SALT and 2 washes	6800	648.94	5980	7580	6		SALT and 2 washes	1.92	0.01	1.91	1.93	6		SALT and 2 washes	1.94	0.06	1.83	2	6
	SALT and 3 washes	6660	978.49	5400	7520	6		SALT and 3 washes	1.91	0.01	1.9	1.92	6		SALT and 3 washes	1.94	0.03	1.89	1.97	6
	PRECIPITATION TIMES
	Total DNA (ng)							Nanodrop A260/280							Nanodrop A260/230
		mean	std	min	max	count			mean	std	min	max	count			mean	std	min	max	count
	1 h precipitation	5525	1717.12	3420	7890	6		1 h precipitation	1.87	0.03	1.82	1.9	6		1 h precipitation	1.9	0.07	1.82	2.01	6
	6 h precipitation	5106.67	935.66	3540	6140	6		6 h precipitation	1.88	0.02	1.85	1.91	6		6 h precipitation	1.97	0.03	1.93	2	6
	Overnight precipitation	5286.67	907.19	3780	6380	6		Overnight precipitation	1.84	0.02	1.81	1.87	6		Overnight precipitation	1.88	0.03	1.84	1.92	6
	2 nights precipitation	5466.67	519.49	4740	5960	6		2 nights precipitation	1.84	0.02	1.82	1.86	6		2 nights precipitation	1.76	0.08	1.6	1.83	6
	PRECIPITATION TIMES2
	Total DNA (ng)							Nanodrop A260/280							Nanodrop A260/230
		mean	std	min	max	count			mean	std	min	max	count			mean	std	min	max	count
	1.5 h precipitation	7396.67	482.89	6840	7980	6		1.5h_precipitation	1.88	0.02	1.85	1.91	6		1.5h_precipitation	1.96	0.04	1.92	2.02	6
	3 h precipitation	8160	1025.28	6660	9300	6		3h_precipitation	1.88	0.01	1.86	1.9	6		3h_precipitation	2	0.02	1.97	2.03	6
	4.5h precipitation	8021.67	632.47	7220	8840	6		4.5h_precipitation	1.86	0.02	1.83	1.89	6		4.5h_precipitation	1.96	0.06	1.88	2.03	6
	6h precipitation	8326.67	877.6	7260	9380	6		6h_precipitation	1.83	0.03	1.79	1.86	6		6h_precipitation	1.92	0.08	1.81	2	6
	PRECIPITATION TEMPERATURE
	Total DNA (ng)							Nanodrop A260/280							Nanodrop A260/230
		mean	std	min	max	count			mean	std	min	max	count			mean	std	min	max	count
	room_temp	7180	1371.71	5000	8980	6		room_temp	1.89	0.02	1.85	1.92	6		room_temp	1.99	0.06	1.88	2.03	6
	4ºC	6113.33	1428.99	4320	7660	6		4ºC	1.9	0.02	1.88	1.92	6		4ºC	2.03	0.04	1.98	2.07	6
	-20ºC	6080	1789.79	3840	8440	6		-20ºC	1.87	0.03	1.83	1.9	6		-20ºC	1.98	0.04	1.94	2.03	6
	-80ºC	6836.67	1331.61	4680	8460	6		-80ºC	1.87	0.02	1.85	1.9	6		-80ºC	1.99	0.04	1.94	2.04	6
	ANOVA for BME% - Nanodrop A260/230: F-stat=3.20, P-value=0.0455							ANOVA for salt and washes - Nanodrop A260/280: F-stat=4.82, P-value=0.0110							ANOVA for precipitation - Nanodrop A260/280: F-stat=4.56, P-value=0.0137
	Tukey HSD BME% - Nanodrop A260/230							Tukey HSD para salt - Nanodrop A260/280							Tukey HSD precipitation - Nanodrop A260/280
			meandiff	p-adj						meandiff	p-adj						meandiff	p-adj
	BME 0.4%	BME 0.8%	-0.0183	0.9304				2 washes	3 washes	-0.0017	0.9991				1h	2 nights	-0.0283	0.1436
	BME 0.4%	BME 1.2%	-0.0683	0.1462				2 washes	SALT 2 washes	0.0367	0.0322				1h	6h	0.0117	0.7908
	BME 0.4%	BME 1.6%	-0.08	0.0711				2 washes	SALT 3 washes	0.025	0.2027				1h	overnight	-0.0233	0.2786
	BME 0.8%	BME 1.2%	-0.05	0.38				3 washes	SALT 2 washes	0.025	0.0241				2 nights	6h	0.04	0.0225
	BME 0.8%	BME 1.6%	-0.0617	0.2131				3 washes	SALT 3 washes	0.0267	0.1603				2 nights	overnight	0.005	0.9782
	BME 1.2%	BME 1.6%	-0.0117	0.9804				SALT 2 washes	SALT 3 washes	-0.0117	0.7743				6h	overnight	-0.035	0.0518
	ANOVA for precipitation - Nanodrop A260/230: F-stat=15.70, P-value=0.0000							ANOVA for precipitation2 - Nanodrop A260/280: F-stat=7.01, P-value=0.0021							ANOVA Precipitation temp - Nanodrop_A260/280: F-stat=3.28, P-value=0.0420
	Tukey HSD precipitation - Nanodrop A260/230							Tukey HSD precipitation - Nanodrop A260/280							Tukey HSD precipitation - Nanodrop A260/280
			meandiff	p-adj						meandiff	p-adj						meandiff	p-adj
	1h	2 nights	-0.1433	0.0013				1.5h	3h	0	1				-20 ºC	-80 ºC	0.0017	0.9991
	1h	6h	0.075	0.1269				1.5h	4.5h	-0.0133	0.6973				-20 ºC	4 ºC	0.0317	0.0788
	1h	overnight	-0.0233	0.8873				1.5h	6h	-0.0483	0.0039				-20 ºC	room temp	0.0233	0.2617
	2 nights	6h	0.2183	0				3h	4.5h	-0.0133	0.6973				-80 ºC	4 ºC	0.03	0.1022
	2 nights	overnight	0.12	0.0069				3h	6h	-0.0483	0.0039				-80 ºC	room temp	0.0217	0.3211
	6h	overnight	-0.0983	0.0302				4.5h	6h	-0.035	0.0431				4 ºC	room temp	-0.0083	0.9047
	Kruskal-Wallis Salt and Washes - Nanodrop A260/280: 14.66, P-value=0.0021							Kruskal-Wallis Precipitation - Nanodrop A260/280: 10.06, P-value=0.0181
	Dunn for Nanodrop A260/280							Dunn for Nanodrop A260/280
		3 washes	SALT 2 washes	SALT 2 washes					2 nights	6 h	Overnight
	2 washes	0.290832	0.01151	0.178218				1 h	0.033291	0.591058	0.086301
	3 washes		0.000339	0.016281				2 nights		0.007679	0.679379
	SALT 2 washes			0.237774				6 h			0.024288
	Kruskal-Wallis Precipitation - Nanodrop A260/280: 17.37, P-value=0.0006							Kruskal-Wallis Precipitation - Nanodrop A260/280: 17.37, P-value=0.0006
	Dunn for Nanodrop A260/230							Dunn for Nanodrop A260/230
		2 nights	6 h	Overnight					3 h	4.5 h	6 h
	1 h	0.011937	0.106378	0.623753				1.5 h	0.901364	0.352612	0.004656
	2 nights		3.6e-05	0.043025				3 h		0.292124	0.003138
	6 h			0.035272				4.5 h			0.057383
